# Supplementary material for: Transcriptome Analysis of Multiple Metabolic Tissues in High-Salt Diet–Fed Mice
Source: Front Endocrinol (Lausanne). 2022 May 17;13:887843. doi: 10.3389/fendo.2022.887843 (PMC9152432; doi:10.3389/fendo.2022.887843)
Supplement: Supplementary file 4 [file Table_1.xlsx]

## Sheet: Sheet1
Gene name	Sequences
Gapdh	F-5‘-aggtcggtgtgaacggatttg-3'
	R-5‘-tgtagaccatgtagttgaggtca -3'
Fasn	F-5‘-ggaggtggtgatagccggtat-3'
	R-5‘-tgggtaatccatagagcccag-3'
Scd1	F-5‘-ttcttgcgatacactctggtgc-3'
	R-5‘-cgggattgaatgttcttgtcgt-3'
Thrsp	F-5‘-atgcaagtgctaacgaaacgc-3'
	R-5‘-cctgccattcctcccttgg-3'
Acc1	F-5‘-atgggcggaatggtctctttc-3'
	R-5‘-tggggaccttgtcttcatcat-3'
