# Supplementary material for: Transcriptome Analysis of Multiple Metabolic Tissues in High-Salt Diet–Fed Mice
Source: Front Endocrinol (Lausanne). 2022 May 17;13:887843. doi: 10.3389/fendo.2022.887843 (PMC9152432; doi:10.3389/fendo.2022.887843)
Supplement: Supplementary file 5 [file Table_2.xlsx]

## Sheet: Sheet1
Sample name	Raw reads	Clean Reads	Raw bases	Clean bases	Q30(%)	Total_mapped
						reads
CON14L	43204420	40904680	6523867420	6176606680	92.07	29138206 (71.23%)
CON72L	43522750	40866804	6571935250	6170887404	92.57	32064427 (78.46%)
HSD2L	40356754	37680428	6093869854	5689744628	92.94	31801762 (84.40%)
HSD4L	40184930	37476310	6067924430	5658922810	92.97	31398144 (83.78%)
CON16W	48296246	43716334	7292733140	6601166434	93.77	41867671 (95.77%)
CON71W	44841148	40987284	6771013348	6189079884	94	39235822 (95.73%)
CON72W	50249484	45449856	7587672084	6862928256	93.97	43402982 (95.50%)
HSD2W	41190876	38134374	6219822276	5758290474	93.28	36485029 (95.67%)
HSD3W	39887202	36960646	6022967502	5581057546	93.36	35251743 (95.38%)
CON16M	41794580	38807310	6310981580	5859903810	93.52	37256310 (96.00%)
CON71M	38269164	35785542	5778643764	5403616842	93.41	34316155 (95.89%)
CON72M	36917760	34077238	5574581760	5145662938	93.8	32524715 (95.44%)
HSD2M	41663098	38761692	6291127798	5853015492	93.57	37177312 (95.91%)
HSD3M	43096364	40051700	6507550964	6047806700	93.13	38271776 (95.56%)
HSD5M	40698386	37716972	6145456286	569526277	93.32	36032981 (95.54%)
