# Supplementary material for: Transcriptome Analysis of Multiple Metabolic Tissues in High-Salt Diet–Fed Mice
Source: Front Endocrinol (Lausanne). 2022 May 17;13:887843. doi: 10.3389/fendo.2022.887843 (PMC9152432; doi:10.3389/fendo.2022.887843)
Supplement: Supplementary file 6 [file Table_3.xlsx]

## Sheet: HSD vs CON Liver
Gene	log2FoldChange	pvalue	padj
Thrsp	-4.13001	2.7626e-26	2.54491e-22
Chrna4	-7.12726	1.84665e-21	8.50567e-18
Acacb	-4.22795	5.69312e-21	1.74817e-17
Serpina7	5.08984	3.43496e-18	7.9107e-15
Aacs	-3.85877	6.11231e-18	1.12613e-14
Ptgds	-5.10026	9.50347e-14	1.4591e-10
Hcn3	-4.00997	4.09341e-13	5.38693e-10
Pcp4l1	3.49116	4.32424e-12	4.97937e-09
Oas2	-3.77431	6.22727e-11	6.37396e-08
Sult5a1	-3.17993	1.38636e-10	1.27712e-07
Adam11	-2.61665	7.4081e-10	6.20395e-07
Fasn	-2.53992	8.70933e-10	6.68586e-07
Cyp4a14	3.3096	1.50451e-09	1.06612e-06
Selenop	3.1206	3.10859e-09	2.04545e-06
Pcsk9	-2.73464	3.49707e-09	2.14766e-06
Trp53inp1	2.30251	5.47677e-09	3.15325e-06
Ldha	2.18503	1.17408e-08	6.03526e-06
Gramd1c	-2.46166	1.17927e-08	6.03526e-06
Ppp1r9a	-2.50693	2.52606e-08	1.22474e-05
mt-Co1	-2.08395	5.51583e-08	2.54059e-05
Pla2g12a	2.45083	8.32836e-08	3.65337e-05
Cyp39a1	3.55375	9.28369e-08	3.88733e-05
Paics	2.15137	1.00614e-07	4.0298e-05
Gabarapl1	1.95107	1.82381e-07	7.00038e-05
Cyp7b1	2.01762	2.04676e-07	7.54189e-05
Shfl	-1.9874	2.70982e-07	9.6011e-05
Slc16a10	2.22385	3.24682e-07	0.000110777
mt-Nd5	-1.92442	4.58957e-07	0.000150997
Josd2	-1.96625	5.8435e-07	0.000185622
mt-Co2	-1.79631	8.59476e-07	0.000263916
Pyroxd2	-2.22645	9.03414e-07	0.00026846
Trim7	-2.58236	1.26406e-06	0.000354723
Ifi213	-3.55264	1.27072e-06	0.000354723
Zfp950	-2.11186	1.66965e-06	0.000452376
Apol9a	-1.99449	2.049e-06	0.000539296
mt-Nd1	-1.84571	2.52177e-06	0.000632974
Gnat1	-1.91095	2.54234e-06	0.000632974
Cth	2.24277	2.87616e-06	0.000697243
Igfbp2	2.58286	3.03721e-06	0.000713785
Tcim	-2.11164	3.10203e-06	0.000713785
Atp6v1e1	2.06546	3.22787e-06	0.000713785
Elovl6	-2.23391	3.32831e-06	0.000713785
Apom	1.99704	3.33271e-06	0.000713785
Cox5a	2.57411	3.40931e-06	0.000713785
Adrb3	-2.14373	3.61686e-06	0.000740412
Cyp2e1	2.12614	3.80645e-06	0.000762284
Plppr2	-2.089	3.91882e-06	0.00076809
Lpin1	-2.09708	4.01444e-06	0.000770438
Rnf213	-1.90227	4.17342e-06	0.000774861
Suclg1	2.10272	4.20572e-06	0.000774861
Inhba	-2.14535	4.79386e-06	0.000865903
Irf7	-1.88724	5.02627e-06	0.000890424
Albfm1	-1.92248	5.48901e-06	0.000936465
Ifi203	-2.17494	5.5715e-06	0.000936465
Gbp8	-2.9123	5.59114e-06	0.000936465
Kyat1	-1.83026	6.30862e-06	0.00103777
Pxmp2	2.26428	7.43085e-06	0.00120093
Ctsl	2.19424	7.78942e-06	0.00123717
Samd9l	-2.06736	8.10669e-06	0.00125942
Cabyr	-2.40009	8.38041e-06	0.00125942
Rbp4	2.12622	8.38833e-06	0.00125942
Selenbp2	-2.18632	8.56024e-06	0.00125942
Nlrc5	-2.13392	8.65383e-06	0.00125942
Dhcr7	-1.9156	8.74977e-06	0.00125942
Nfe2l2	-1.76607	9.25383e-06	0.00131148
Pklr	-1.87451	9.67746e-06	0.00135074
Crp	2.17073	1.05644e-05	0.00145253
Oasl2	-2.58022	1.12304e-05	0.00150025
Pon2	2.16692	1.12835e-05	0.00150025
Xaf1	-2.78807	1.14001e-05	0.00150025
Zbtb37	-1.92298	1.23441e-05	0.00159126
Ppa1	2.05008	1.2577e-05	0.00159126
Grik5	-2.13697	1.26098e-05	0.00159126
Aspg	-1.93978	1.58423e-05	0.00195763
Parp14	-2.00064	1.59382e-05	0.00195763
9130409I23Rik	-2.00549	1.61655e-05	0.00195943
Cyp4a10	2.59175	1.70395e-05	0.00203855
Tgoln1	1.8549	1.82714e-05	0.0021579
Cd5l	-2.03492	1.90869e-05	0.00222567
Atp1a1	1.89984	1.93534e-05	0.00222855
Clec4f	-1.92547	2.05179e-05	0.00233347
Tert	-2.17294	2.07927e-05	0.00233588
Adra1b	-1.65339	2.12954e-05	0.00236354
Nrn1	1.83697	2.31383e-05	0.0025375
Uba7	-2.2252	2.36961e-05	0.0025681
Hsd17b13	1.59042	2.55907e-05	0.00274118
Iftap	3.37964	2.61577e-05	0.00276971
Scarf1	-1.9436	2.69457e-05	0.00281557
Nat8f5	-3.08717	2.72021e-05	0.00281557
Slc47a1	-1.6513	2.8268e-05	0.00289339
Ifit3	-2.19529	2.91677e-05	0.00295267
Mat1a	1.9424	3.02324e-05	0.00302718
Tlcd1	-1.90237	3.09112e-05	0.00306187
Tlcd4	1.59443	3.1546e-05	0.00309151
Col5a3	-1.75252	3.24553e-05	0.00314714
St3gal5	1.89759	3.30002e-05	0.00316665
Ttc41	-2.2084	3.46118e-05	0.00328297
Ifi27l2a	-3.37973	3.4988e-05	0.00328297
Pnp	2.4686	3.54781e-05	0.00328297
Zfp612	-2.0236	3.5638e-05	0.00328297
mt-Nd2	-1.74655	3.60188e-05	0.0032852
Pgam1	2.05072	3.96255e-05	0.00357474
Msantd2	-2.08508	3.99694e-05	0.00357474
mt-Nd4	-1.65525	4.04928e-05	0.00358673
Gm33543	-2.37383	4.11709e-05	0.00361206
Mettl7a1	1.95461	4.28015e-05	0.00371969
Mrps34	2.44532	4.50628e-05	0.00384373
Dock6	-1.80417	4.50632e-05	0.00384373
Prdx1	2.21411	4.66387e-05	0.00392477
Emc10	2.24654	4.68654e-05	0.00392477
Rps3a1	1.67275	4.75907e-05	0.0039496
Rab5a	2.02227	5.20885e-05	0.00428428
Sdf2l1	2.0363	5.30027e-05	0.00429902
Gpx1	1.8283	5.32011e-05	0.00429902
Gm4737	1.64807	5.40493e-05	0.00432958
Atp5pb	2.05707	5.52648e-05	0.0043749
Spice1	-2.30495	5.55649e-05	0.0043749
Suox	2.22066	5.76936e-05	0.00450402
Nlrp6	-1.77127	5.89314e-05	0.00456198
Mpc2	2.30306	6.16986e-05	0.00469284
Cd302	1.91088	6.27786e-05	0.00469284
Hba-a1	-1.63069	6.30138e-05	0.00469284
Retsat	2.24168	6.3046e-05	0.00469284
Abcc10	-1.97375	6.3169e-05	0.00469284
Kmt5c	-1.79157	6.68812e-05	0.00482315
Mrpl44	2.54846	6.69365e-05	0.00482315
Rraga	1.92243	6.69751e-05	0.00482315
Plg	1.57365	6.70173e-05	0.00482315
Grpel1	2.07656	6.86525e-05	0.00490253
Mndal	-1.95883	7.72856e-05	0.00547658
Ccdc171	-1.9855	7.89899e-05	0.00555462
Dazap2	1.75148	8.36148e-05	0.00583365
Camta2	-1.72192	8.42999e-05	0.00583365
Acaa2	1.8445	8.48578e-05	0.00583365
Zcchc7	-1.68802	8.96749e-05	0.00611915
Lamp1	1.85341	9.1503e-05	0.00619798
Cops6	1.76299	9.37201e-05	0.00622538
Etfdh	1.51619	9.40197e-05	0.00622538
Zfand4	-1.59919	9.42041e-05	0.00622538
Lrrc59	1.81812	9.46106e-05	0.00622538
Serinc3	1.6089	9.62813e-05	0.00628923
Rec8	-2.21435	9.74806e-05	0.00628923
Fga	1.65668	9.76292e-05	0.00628923
Rbm28	-1.76683	9.88512e-05	0.00629557
Hbb-bt	-2.00892	9.90943e-05	0.00629557
Trim30a	-2.78749	0.000100027	0.00631132
Rpl4	1.62253	0.000101975	0.00639046
Iah1	1.92391	0.00010576	0.00658284
Gldc	1.74104	0.000110664	0.00680512
Ralgps1	-2.61524	0.000110808	0.00680512
Spr	2.26431	0.000112223	0.00684633
Glo1	1.71941	0.000114869	0.0069617
Kcp	-1.75896	0.000116241	0.00699878
Ugt2a3	1.76213	0.000117598	0.00703451
Tm4sf4	1.99382	0.000120327	0.00710686
Stat2	-1.54084	0.000120682	0.00710686
Rnf5	1.8352	0.000121122	0.00710686
Zc3h13	-1.99137	0.000122761	0.00715745
Sumo2	1.96813	0.000125038	0.00724436
mt-Cytb	-1.50981	0.000128409	0.00739314
Prdm9	-2.21086	0.000132032	0.00755454
Hsdl2	1.83041	0.000135162	0.00768587
Gga3	-1.95151	0.000136122	0.00769297
Hipk3	1.55232	0.000141786	0.00796421
Serinc1	1.63761	0.000143176	0.00799357
Hbb-bs	-1.613	0.00014614	0.00810991
Hspa9	1.47279	0.000152306	0.00840143
Dhx58	-2.23772	0.000156215	0.0085658
Hjurp	-1.70584	0.000163751	0.00892588
Lmntd2	-2.31133	0.000167549	0.00907918
Nmrk1	-1.66604	0.000171945	0.00925252
mt-Nd6	-1.52327	0.000174371	0.00925252
Mdh2	1.6255	0.000175211	0.00925252
Sdha	1.57959	0.000175936	0.00925252
Safb2	-1.66772	0.000176528	0.00925252
Sfr1	1.77469	0.000176774	0.00925252
Ifi204	-2.58721	0.000179815	0.00935848
Fdxr	-1.60469	0.000184894	0.00956877
Nnmt	1.68299	0.000188046	0.00966165
Ech1	1.88086	0.000189345	0.00966165
Spryd7	1.83726	0.000189835	0.00966165
Ttc39c	-1.50856	0.000193633	0.00972165
Dnajc12	2.39397	0.000193754	0.00972165
Txndc15	1.49095	0.00019418	0.00972165
Slc12a7	-1.70776	0.000195656	0.00974263
Timm23	1.71737	0.000197891	0.00980095
Trim12a	-2.13377	0.000206359	0.0101657
Ercc5	-1.72546	0.000209674	0.0101778
9530068E07Rik	1.65141	0.000210307	0.0101778
Mea1	1.84058	0.000210794	0.0101778
Agxt	1.94661	0.000211024	0.0101778
Tmie	-1.5694	0.000212639	0.0102023
Mrpl46	2.34313	0.000217607	0.0103865
Akr1c14	1.83076	0.000219026	0.0104004
Ermard	-2.22169	0.000222826	0.0104876
Atp11a	-1.87939	0.00022314	0.0104876
Gprasp1	-2.13989	0.000231533	0.0108268
C1galt1c1	1.61455	0.000233849	0.0108799
St6galnac6	1.79931	0.000235409	0.0108974
Kpna2	1.90704	0.000237298	0.0109067
H2az2	2.06098	0.000238138	0.0109067
Sgms2	1.51771	0.00023916	0.0109067
H2bc4	1.69892	0.000244075	0.0110759
Nid2	-2.17466	0.000253277	0.0114372
Atf6	1.6787	0.000263993	0.0118613
Shroom1	-1.42037	0.000265244	0.0118613
Pde4a	-1.97899	0.000268869	0.0119539
Trf	1.81943	0.00026991	0.0119539
Crat	1.62791	0.000271527	0.011968
Ankrd24	-1.87063	0.000274539	0.0120307
Atxn10	1.64429	0.000275561	0.0120307
Tmem243	1.49887	0.000277815	0.0120718
Acad11	1.40922	0.000280216	0.012119
Eef2	1.42521	0.000289035	0.012442
Atp5b	1.45139	0.000292517	0.0125333
Mapk15	-1.48279	0.00030352	0.0128916
Rtraf	1.59237	0.000303677	0.0128916
Ddrgk1	1.47765	0.000306245	0.012941
Atp5g3	1.98564	0.000312539	0.0131466
Emc3	1.64896	0.000314908	0.013186
Dmpk	-1.61954	0.000317186	0.0132213
Pgm1	1.47477	0.000318988	0.0132366
Vegfd	-2.27078	0.000320702	0.013248
Bnip3	1.56401	0.000323703	0.0133123
Zfp182	-1.98178	0.000326423	0.0133432
Rps9	1.529	0.000327351	0.0133432
Ndufa4	2.25332	0.000331097	0.0134364
Sema4g	-1.58911	0.00033344	0.0134722
Slco1a4	1.40901	0.000342359	0.0137721
Nudt13	-1.72163	0.00034908	0.0139679
Enho	1.81089	0.00035156	0.0139679
Tuft1	-2.17001	0.000353491	0.0139679
Tsku	-1.53973	0.000355297	0.0139679
Slc23a1	-1.55556	0.000357277	0.0139679
Cacybp	1.60259	0.00035759	0.0139679
Zfp983	-1.91583	0.000358414	0.0139679
Syk	-2.16743	0.000359357	0.0139679
Chpt1	1.54113	0.000368558	0.0142654
Clstn3	-2.273	0.000375096	0.0144577
Slfn2	-2.486	0.000378104	0.014472
Carmil1	-1.42648	0.000378609	0.014472
Cyp4a31	2.49619	0.000392942	0.0149578
Vamp8	1.41323	0.000399634	0.0151499
Ccnl2	-1.52408	0.000407999	0.0154036
Tagap1	-1.65908	0.000411265	0.0154635
Pwwp2a	-1.81682	0.000415365	0.0155543
Scara5	-2.74006	0.000419588	0.0156487
Adgrl1	-1.93865	0.000427389	0.0158754
Mlf2	1.41499	0.000430831	0.015939
Dcaf10	1.90541	0.000434464	0.0160036
Apob	1.43349	0.000436051	0.0160036
Laptm4a	1.50279	0.000438284	0.0160217
Plgrkt	-1.90071	0.000440779	0.0160492
Slc16a1	1.75416	0.000442874	0.016062
Cyp3a13	1.38595	0.00045726	0.0164747
Rps3	1.55811	0.000457829	0.0164747
Psmb7	2.34595	0.000466452	0.0167038
Zfp932	-1.89327	0.000467823	0.0167038
Stra6l	-1.43471	0.000470632	0.0167392
Irf9	-1.50797	0.000473889	0.0167902
Dnase1l2	-2.3866	0.000476783	0.016828
Btf3l4	1.86947	0.00048038	0.0168903
Glrx5	1.52531	0.000483285	0.0169278
Parp16	1.39843	0.000491571	0.0171528
Cphx1	-2.34223	0.000496832	0.017271
Dapk1	-1.49055	0.000502414	0.0173994
Mapk1ip1	-1.81624	0.000522349	0.018022
Zfp692	-1.79565	0.00053774	0.0184838
Nxt2	1.79342	0.000546762	0.0187241
Tmem59	2.01541	0.000552552	0.0188522
Grsf1	1.5573	0.000564081	0.0191746
Chchd2	1.80526	0.000577724	0.0193708
EPPK1	-1.7829	0.000578078	0.0193708
Rps16	1.43253	0.000578283	0.0193708
Rtn4	1.74874	0.000578893	0.0193708
Mdm4	-1.45731	0.000580578	0.0193708
Dynll2	1.47122	0.000582469	0.0193708
Tada2a	-1.88896	0.000585892	0.0194145
Ahsg	1.81371	0.000598438	0.0197592
Tet2	-1.72046	0.000601806	0.0197994
Rps13	1.59585	0.000607572	0.019918
Emc6	1.53149	0.000613308	0.0200347
Ndfip1	1.80581	0.000615562	0.0200373
Ddx60	-2.22951	0.000620638	0.0201314
Pttg1ip	1.41804	0.000628098	0.0203019
Gsap	-1.45205	0.000632023	0.0203483
Sox17	-2.23376	0.000635326	0.0203483
Cpt2	1.62123	0.0006383	0.0203483
Ndufa9	1.91165	0.000639965	0.0203483
Scarb2	1.59867	0.000642928	0.0203483
Ccdc62	-2.21527	0.000644321	0.0203483
Slc16a6	-1.96965	0.000644995	0.0203483
Rplp1	1.47953	0.000669338	0.0210063
Idh2	1.44713	0.000671615	0.0210063
Eml5	-1.8485	0.000672693	0.0210063
Ppl	-1.92113	0.000681337	0.0212043
Cyp2j5	1.55336	0.000684457	0.0212297
Ercc6	-1.50483	0.000687346	0.0212478
Zmynd8	-1.49745	0.000691037	0.0212904
Tmem70	1.48472	0.000695425	0.0213542
Chka	-1.43327	0.000699728	0.0213861
Mvd	-1.62655	0.000701106	0.0213861
Creg1	1.54289	0.000705582	0.0214303
Ahcy	1.36979	0.000714399	0.0214303
Crot	1.26877	0.000714808	0.0214303
Selenos	1.62267	0.000715674	0.0214303
Zfp653	-1.69104	0.000715741	0.0214303
Acrbp	-1.89328	0.000716514	0.0214303
Metap1d	-1.51578	0.000720597	0.0214826
Fgg	1.54608	0.000724652	0.0215339
Serpine2	2.02386	0.000731464	0.0216664
Col27a1	-1.50585	0.000739215	0.0217254
Acads	1.3944	0.000741447	0.0217254
Timm8b	1.55492	0.000746201	0.0217254
Sqor	1.54369	0.000747779	0.0217254
Echs1	1.54838	0.000748231	0.0217254
Fam193b	-1.55526	0.000749433	0.0217254
Cisd1	1.7666	0.000749966	0.0217254
Zkscan3	-1.55355	0.000756928	0.0218584
Elovl2	1.65712	0.000760005	0.0218787
Snhg11	-1.42589	0.000765506	0.0219683
Alas1	-1.525	0.000767981	0.0219709
Rps26	1.46483	0.000776395	0.0220847
Rfx7	-1.48996	0.000776752	0.0220847
Vapb	1.60998	0.000786136	0.0222827
Eef1a1	1.2774	0.000789247	0.0223023
Ugt3a1	1.8347	0.000804936	0.0226059
Rab30	1.87444	0.000808617	0.0226059
Abhd2	1.66303	0.000809885	0.0226059
Unc93b1	-1.4316	0.000812247	0.0226059
Naip5	-2.01896	0.000812263	0.0226059
Als2cl	-1.53643	0.000819434	0.0227368
Kdm5b	-1.63395	0.000829318	0.0228876
Slfn8	-2.73409	0.000829836	0.0228876
Sar1b	1.49913	0.000849743	0.0233667
Klf3	1.46505	0.000855248	0.0234481
Rpl37a	1.44403	0.00086128	0.0235031
Hmgcs2	1.50367	0.00086236	0.0235031
Retreg1	1.43142	0.000867885	0.0235347
Urah	1.84417	0.000868628	0.0235347
Serpina3k	1.86696	0.000876087	0.0236672
Tmem106b	1.41788	0.000885588	0.0238539
Fgfr3	-1.51094	0.000890282	0.0239104
Rpl32	1.62729	0.000893059	0.0239153
Hsd17b11	1.79003	0.000899813	0.0240263
Ulk1	-1.30567	0.000902524	0.024029
Hspa13	1.6541	0.000908764	0.024062
Agt	1.66827	0.000908984	0.024062
Gatd3a	1.66356	0.000917034	0.0242055
Cmc4	-1.85226	0.000931575	0.0244409
Col3a1	-1.48425	0.000932646	0.0244409
Apol9b	-1.24688	0.00093391	0.0244409
Slc4a4	1.39911	0.000942289	0.0245665
Rtp4	-1.73204	0.000944043	0.0245665
Tmem150a	-1.32168	0.000952182	0.0246468
Gchfr	1.75272	0.000952602	0.0246468
Wsb1	-1.6166	0.00095549	0.0246468
Ushbp1	-1.6111	0.000958307	0.0246468
Tpi1	1.54654	0.000961358	0.0246468
Stab2	-1.47222	0.000965378	0.0246468
Abat	1.429	0.000965858	0.0246468
Uimc1	-1.49164	0.000978628	0.0249036
Dmgdh	1.51024	0.000984849	0.0249929
mt-Atp6	-1.31313	0.00101091	0.0255751
Mrpl34	1.54946	0.00101452	0.0255751
Rpl7	1.61653	0.00101612	0.0255751
Igbp1	1.71613	0.00102147	0.0255834
Hmgn5	1.4506	0.001022	0.0255834
Slc46a1	1.64651	0.00103011	0.02561
Rps23	1.76458	0.00103615	0.02561
Atp5a1	1.46865	0.00103635	0.02561
Retreg2	1.28061	0.00103647	0.02561
Akr1c6	1.37382	0.00103865	0.02561
Dad1	1.68467	0.00104113	0.02561
Zfp445	-1.44327	0.00104252	0.02561
Dhx33	-1.35843	0.00106692	0.0261395
Clu	1.55401	0.00109115	0.0266622
Mreg	1.56972	0.00109436	0.02667
Parp10	-1.44415	0.00110932	0.0268831
Tsen34	1.68951	0.00111105	0.0268831
Pml	-1.6376	0.00111186	0.0268831
Rpl6	1.44542	0.00112639	0.0271632
Ces3b	-1.69906	0.00113579	0.0273182
Uqcrh	1.71574	0.00114073	0.0273657
Gsto1	1.53979	0.0011498	0.0275117
Cltb	1.47609	0.00115326	0.0275228
Cfi	1.47579	0.00116888	0.0278236
Fgd2	-2.23564	0.00117319	0.0278399
Cish	-2.55327	0.00117673	0.0278399
Zfp992	-1.52811	0.00117863	0.0278399
Arl5a	1.35316	0.00118923	0.0280185
Tomm70a	1.32928	0.00119423	0.0280643
Gabarap	1.60843	0.00120112	0.0281464
Cyth4	-1.96309	0.00120383	0.0281464
Acsm5	-1.25902	0.00126316	0.0294587
Mup22	1.82367	0.0012707	0.0295437
Cry1	1.67784	0.00127321	0.0295437
Itih2	1.55388	0.00127753	0.0295589
Nudt19	1.4523	0.00128029	0.0295589
Dhfr	1.59441	0.00128848	0.0296736
Ctsh	1.25112	0.00129661	0.0297306
mt-Co3	-1.26179	0.00129741	0.0297306
Arhgap27	-2.33186	0.00130264	0.0297765
Rab5b	1.62529	0.00131178	0.0298498
Ccnl1	-1.42342	0.00131233	0.0298498
Pkn3	-2.19463	0.00131763	0.0298771
Abca2	-1.33428	0.00132002	0.0298771
Rpl5	1.32464	0.00133563	0.0300027
Dnajc3	1.53042	0.00133726	0.0300027
Slc25a37	-1.32737	0.0013384	0.0300027
Atp6v0c	1.61857	0.00133859	0.0300027
Cox7a2l	1.38121	0.00135972	0.0303468
Igfbp4	1.4305	0.00136432	0.0303468
Slc38a6	-1.59491	0.00136696	0.0303468
Twsg1	1.52623	0.00136741	0.0303468
Rplp0	1.21732	0.00137042	0.0303468
Acadsb	1.49131	0.00137868	0.0304566
Nudt4	1.18273	0.00139205	0.0306783
Trmt1l	-1.41259	0.0014039	0.0308048
Mast3	-1.4815	0.00140759	0.0308048
Rps5	1.44862	0.00140782	0.0308048
Bbox1	1.40858	0.00142064	0.0309542
Ei24	1.21017	0.00142137	0.0309542
Scmh1	-1.62815	0.00143123	0.0310955
Btf3	1.66829	0.00143943	0.0312001
Eif3f	1.39315	0.0014491	0.0313186
Uqcrc2	1.6849	0.0014517	0.0313186
Emc7	1.72377	0.00145627	0.0313409
Lrrc58	1.33042	0.00146042	0.0313409
Apbb3	-1.41727	0.00146622	0.0313409
Sltm	-1.53522	0.00146634	0.0313409
Nhej1	-1.74377	0.00148176	0.0315972
Btg1	1.32189	0.00149379	0.0317802
Acaca	-1.30572	0.00150718	0.0318152
Mettl26	1.51472	0.00150941	0.0318152
Hps5	-1.36003	0.0015098	0.0318152
Arl3	1.74194	0.0015117	0.0318152
Marchf8	1.30542	0.00151271	0.0318152
Lpar6	-1.45115	0.00152163	0.031821
Scarb1	1.3409	0.00152515	0.031821
Ccdc17	-1.95424	0.00152642	0.031821
Gbp3	-2.06508	0.0015268	0.031821
Rps8	1.42075	0.00153048	0.0318256
Stx16	-1.32625	0.00155099	0.0321796
Zpr1	-1.38142	0.0015707	0.0325152
Thumpd2	-2.2192	0.00159603	0.0329656
Saraf	1.74196	0.00161321	0.0332458
Akr1c13	1.62873	0.00162395	0.0333925
Scnn1a	-1.37696	0.00163688	0.0335691
Pld4	-1.82177	0.00164238	0.0335691
Chd6	-1.39422	0.00164347	0.0335691
Npm1	1.426	0.00164953	0.0335787
Mrps22	1.82711	0.00165237	0.0335787
Farp1	-1.46139	0.00165488	0.0335787
Trim11	-1.48642	0.00167376	0.0338172
Psmb4	1.5743	0.00167397	0.0338172
Ubb	1.66723	0.00168369	0.033939
Cntrl	-1.46194	0.00169429	0.0340782
Gas1	1.70672	0.00170467	0.0341445
Slc17a4	-1.33935	0.00170607	0.0341445
Wdr4	-1.45703	0.00170871	0.0341445
Ppan	-1.33278	0.00171321	0.0341604
Paxbp1	-1.50743	0.00174166	0.0346526
Mup9	-1.39061	0.00175223	0.0347659
Megf9	1.29621	0.0017549	0.0347659
Tmem30b	1.46264	0.00176536	0.034898
Parp3	-1.41219	0.0017716	0.0349463
Rpl8	1.33757	0.00178114	0.0350238
Acly	-1.42725	0.00178313	0.0350238
Ptdss1	1.48796	0.00179085	0.0351006
Nsa2	1.55459	0.00179669	0.0351403
Gm16286	-1.26359	0.00180557	0.035225
Map1lc3a	1.83419	0.00180867	0.035225
Cox19	1.22497	0.00181625	0.035298
Clpx	1.21994	0.00182588	0.0353277
Ehhadh	1.65716	0.00182681	0.0353277
Mesd	1.65601	0.00182928	0.0353277
Appl2	-1.3924	0.00183747	0.0354117
Mbl2	1.40885	0.00184309	0.0354459
H2-Q4	-1.25885	0.00184722	0.0354512
4930503L19Rik	-1.80044	0.00185868	0.035597
Plin2	1.17388	0.00186784	0.0356457
Cyp2c29	1.63074	0.00186896	0.0356457
Washc3	1.94583	0.00187782	0.0357122
Doc2g	-1.96144	0.0018802	0.0357122
Ndufs4	1.69081	0.0018847	0.035724
Snd1	1.27832	0.0019026	0.0359144
Rpl22	1.27998	0.0019049	0.0359144
Tnrc6a	-1.37744	0.00190644	0.0359144
Cryz	1.58947	0.0019128	0.0359606
Sema6d	-1.69065	0.00193135	0.0361826
Ndufb11	1.34102	0.00193248	0.0361826
Trim30d	-1.79344	0.00193639	0.0361826
Casp6	1.64055	0.00194449	0.0362605
Akr7a5	1.28112	0.00195017	0.0362928
Snrpc	1.79883	0.00196017	0.0364015
Snapc4	-1.5241	0.00196391	0.0364015
Opa1	1.31612	0.00198931	0.036718
Galk1	1.69945	0.00199194	0.036718
Simc1	-1.6056	0.00199526	0.036718
Klhl21	1.53366	0.00199693	0.036718
Cops9	1.69738	0.00200126	0.0367242
Rps4x	1.28547	0.00200945	0.0368013
Sox12	2.13161	0.00202177	0.0369535
Eif4g3	-1.19416	0.00203697	0.0371575
Mrfap1	1.29866	0.00204473	0.0371871
Fermt3	-1.88145	0.00204666	0.0371871
Entpd8	-1.24591	0.00206834	0.037507
Rpl23	1.38648	0.00207336	0.0375241
Mrgbp	-1.49638	0.00208803	0.0376324
Naa80	-1.40909	0.00209032	0.0376324
Glt28d2	2.37924	0.0020916	0.0376324
Tmed2	1.64313	0.00210241	0.0377532
Gcsh	1.38762	0.00214378	0.0384211
Cox7a2	1.61268	0.00215036	0.0384643
Dynlt3	1.57739	0.00216462	0.0386443
Klhdc8b	-1.4319	0.00218404	0.0388898
Mdh1	1.58868	0.00218681	0.0388898
Degs1	1.3166	0.00220044	0.0390409
Clk4	-1.27265	0.00220379	0.0390409
Dok3	-2.03357	0.0022125	0.0391201
Denr	1.707	0.0022314	0.0393346
Zfp317	-1.43841	0.00223783	0.0393346
Sdf2	1.42285	0.00224354	0.0393346
Akr1a1	1.52278	0.00224396	0.0393346
Pms1	-2.19435	0.00226373	0.0393346
Ppp2r5e	1.25655	0.00226451	0.0393346
Gm6377	-2.02132	0.00226909	0.0393346
Tmem29	-1.6997	0.00226972	0.0393346
Acat1	1.39618	0.00227131	0.0393346
Tubgcp3	-1.38378	0.002274	0.0393346
Uchl5	1.60721	0.00228347	0.0393346
Ptma	1.2875	0.00228846	0.0393346
G6pc3	-1.58879	0.00229187	0.0393346
Rps6kb2	-1.34571	0.00229189	0.0393346
Oaz1	1.20976	0.00229263	0.0393346
Noct	-1.34322	0.00229817	0.0393346
Nav2	-1.30105	0.00230139	0.0393346
Vwce	-1.29923	0.00230254	0.0393346
Bud31	1.65482	0.00230816	0.0393346
Tmem167b	2.00349	0.00231003	0.0393346
Hspbp1	1.82716	0.00232384	0.0394967
Mrpl18	-1.43198	0.00236553	0.0400481
Mtpn	1.29528	0.00236612	0.0400481
Prep	1.5448	0.00236932	0.0400481
Cpox	1.45259	0.00238331	0.0402107
Vps29	1.49946	0.00239648	0.0402404
Ubqln2	1.87179	0.00239819	0.0402404
Neb	-1.33736	0.00240039	0.0402404
Rpl7a	1.50032	0.00240254	0.0402404
Arf4	1.60319	0.00242385	0.0404519
Bdh1	1.41624	0.00243055	0.0404519
Tatdn3	-1.98223	0.00243237	0.0404519
Fnbp4	-1.43412	0.00243273	0.0404519
Fam174a	1.8675	0.00243793	0.0404652
Trim26	-1.31627	0.00245239	0.040632
Ehbp1l1	-1.53214	0.00246188	0.040716
Lrit2	-1.50018	0.00248393	0.040979
Srsf7	-1.35258	0.00248667	0.040979
Rps27rt	1.38665	0.00249823	0.041096
Myo6	-1.22384	0.00253201	0.0415774
Ephx1	1.72079	0.00254132	0.0416559
Kynu	1.12316	0.00254981	0.0416579
Pzp	1.26086	0.00255339	0.0416579
Echdc2	-1.30855	0.00255501	0.0416579
Perp	1.64283	0.00258566	0.0420833
Lama3	-1.61966	0.00260486	0.042321
Chchd3	1.48577	0.00261809	0.0424097
Itgav	1.41768	0.00261953	0.0424097
Sap130	-1.33281	0.00263336	0.0425589
Hacl1	-1.67488	0.00267486	0.0431538
Mup17	-1.32527	0.00270784	0.0435946
Tex264	1.36017	0.00271486	0.0435946
G6pc	-1.15481	0.00271917	0.0435946
Clasrp	-1.43033	0.00272111	0.0435946
Rassf6	-1.57244	0.00273827	0.0437933
Lnpep	1.4256	0.00274583	0.0438381
Abcg5	-1.24676	0.00275314	0.0438788
Slc9a3r1	1.42151	0.00277096	0.0440284
Hspa5	1.47677	0.00277209	0.0440284
Babam2	1.83942	0.00278275	0.0441217
Amn1	-1.62046	0.00282038	0.0446415
Luc7l2	-1.21732	0.00284995	0.0450321
Sec61a1	1.54752	0.0028699	0.0452185
Mlycd	1.20383	0.00287156	0.0452185
Prps1l3	1.57859	0.00287972	0.0452695
Atg16l2	-1.29778	0.00288601	0.0452912
Erlec1	1.47261	0.00290369	0.045482
Pop5	1.43252	0.00291027	0.045482
Rab10	1.42535	0.00291298	0.045482
Arl4a	1.21883	0.00292799	0.0456391
Lactb	1.30929	0.00294517	0.0457524
Ube2m	1.30933	0.00295015	0.0457524
Bicd2	-1.34798	0.00295016	0.0457524
Slc25a5	1.64534	0.00296658	0.0458372
Mprip	-1.33961	0.00296829	0.0458372
C3	1.11829	0.00297056	0.0458372
Nisch	-1.2812	0.00298681	0.0459585
Ormdl3	1.24088	0.0029884	0.0459585
Gckr	-1.19025	0.00299767	0.0460243
2610021A01Rik	-1.35333	0.00303464	0.0464747
Fut11	-1.53339	0.0030371	0.0464747
Stoml1	-1.7646	0.00304877	0.0465759
Tsc22d1	1.30096	0.0030553	0.0465984
Fgfr1	-1.49357	0.00306744	0.0467062
Zfp276	-1.26469	0.00308308	0.0467978
Sbno2	-1.27754	0.00308361	0.0467978
Srgap2	-1.42644	0.00308907	0.0468035
Zfp970	-1.20455	0.00309805	0.0468625
Nhp2	1.61787	0.00312018	0.0470772
Micos13	1.37573	0.00312247	0.0470772
Zdhhc6	1.23357	0.00313308	0.0471248
Timm29	1.46284	0.00313585	0.0471248
Arpc1a	1.31396	0.00314302	0.0471555
Crtc3	-1.59149	0.00316297	0.0473777
Rack1	1.22923	0.00317643	0.0474805
Bche	1.27979	0.00318427	0.0474805
Gmip	-1.56281	0.0031853	0.0474805
C130074G19Rik	1.14294	0.0032199	0.0477986
Mapk8ip3	-1.32837	0.00322206	0.0477986
Dnase2b	1.488	0.00322955	0.0477986
Slc31a1	1.44726	0.00323368	0.0477986
Ilrun	1.15813	0.00323659	0.0477986
Fuca1	1.20695	0.00323777	0.0477986
Nptn	1.33951	0.00324502	0.0478291
Adar	-1.41525	0.0032724	0.0481555
Cox8a	1.66094	0.00328566	0.0482605
Pcbp2	1.17941	0.00329001	0.0482605
Vps35	1.30972	0.00329717	0.0482886
Pah	1.20932	0.00331393	0.048388
Eva1a	-1.17614	0.00331447	0.048388
Zfp706	1.38365	0.00333565	0.0485072
Dsg1c	1.66962	0.00333658	0.0485072
Ttf1	-1.45447	0.00333842	0.0485072
Rgl2	-1.35923	0.00334525	0.0485298
Akap8l	-1.42566	0.00336788	0.0487813
Manf	1.41869	0.00339858	0.0489654
Tarbp1	-1.8451	0.00340489	0.0489654
Ppp2ca	1.24037	0.00340497	0.0489654
Fabp2	1.65699	0.00340916	0.0489654
Slc10a1	1.26447	0.00341588	0.0489654
Map11	-1.23533	0.00341731	0.0489654
Slc25a15	1.19547	0.003423	0.0489654
Pcsk6	1.20555	0.00342349	0.0489654
Ccnd3	1.43609	0.00342843	0.0489654
Xpo1	-1.30474	0.00343978	0.0490515
Adamts10	-1.4388	0.00345209	0.0491509
Slco1b2	1.08143	0.00347617	0.0494174
Scpep1	1.24079	0.00348484	0.0494643
Atp5mpl	1.47864	0.00349994	0.0496022
Uox	1.27988	0.00351532	0.0497235
Ephx2	1.19417	0.00351929	0.0497235
Taok2	-1.19952	0.00353769	0.0499069

## Sheet: HSD vs CON eWAT
Gene	log2FoldChange	pvalue	padj
Cyp2c29	-6.4741	7.27766e-08	1.24774e-05
Cyp3a11	-5.94521	1.56882e-10	6.32448e-08
Ugt2b5	-5.59612	4.02235e-06	0.000303017
Serpina1e	-5.57616	7.86177e-15	1.67523e-11
Mup7	-5.49839	8.67951e-14	1.51857e-10
Ces1c	-5.46816	9.12903e-08	1.45204e-05
Kng1	-5.27506	9.11706e-10	2.7198e-07
Mug2	-5.13699	1.4857e-05	0.000829991
Mup17	-5.04728	1.45401e-09	4.25256e-07
Apoa1	-5.00623	1.14602e-10	5.05887e-08
Cyp2d10	-4.98266	2.20682e-05	0.00113507
Asgr1	-4.94541	0.000562919	0.0119438
Mup14	-4.93904	4.28907e-10	1.45399e-07
Ahsg	-4.79446	3.48063e-12	2.59585e-09
Cyp2c70	-4.78852	0.000800527	0.014982
F2	-4.76434	6.75979e-08	1.20034e-05
Mup3	-4.76218	2.18204e-12	1.80819e-09
Serpina3k	-4.69945	1.61457e-13	2.4083e-10
Sult2a8	-4.69716	3.82151e-07	5.00015e-05
Mup20	-4.68423	6.07614e-13	6.47369e-10
Ces3a	-4.62741	4.46108e-10	1.4787e-07
Fgb	-4.58807	3.50047e-10	1.30533e-07
Fabp1	-4.56953	4.57714e-15	1.36545e-11
Mup11	-4.47681	1.54753e-10	6.32448e-08
Gc	-4.41295	5.01998e-10	1.59315e-07
Serpina1d	-4.4004	1.67676e-06	0.000154222
Cyp1a2	-4.39831	1.04359e-05	0.000632774
Alb	-4.37523	3.10535e-13	3.85996e-10
Hsd17b13	-4.35277	0.00389508	0.041205
Serpina1b	-4.30382	6.81785e-13	6.77967e-10
Serpind1	-4.23011	0.000172994	0.00514019
Pah	-4.22542	0.000138608	0.0042983
Ambp	-4.20092	2.10703e-11	1.16402e-08
Apob	-4.13279	1.43203e-07	2.13601e-05
Apon	-4.12148	0.00379508	0.0406079
Nat8f2	-4.1105	2.74517e-07	3.79138e-05
Apoa2	-4.11046	5.55403e-12	3.60191e-09
Mug1	-4.05002	9.9386e-06	0.000615121
Akr1c6	-4.03702	0.000580295	0.0121222
Ugt2b36	-3.99052	0.000524441	0.0114032
Ugt2b34	-3.98223	0.00408794	0.0423736
Ttr	-3.953	1.24078e-07	1.86944e-05
Rdh7	-3.94383	2.40718e-08	5.35903e-06
Apoa5	-3.92297	0.00139989	0.0217491
Hamp	-3.89483	0.00126003	0.0204067
Cps1	-3.86683	3.80152e-07	5.00015e-05
Baat	-3.84144	0.000235214	0.00646629
Serpina1a	-3.76311	2.95484e-11	1.57408e-08
Mat1a	-3.71883	6.00313e-08	1.10546e-05
Hpx	-3.67429	4.42315e-08	8.68102e-06
Pigr	-3.62906	8.14081e-06	0.000542091
Fasn	-3.60117	2.41347e-21	1.79997e-17
Slco1b2	-3.60063	4.6866e-06	0.000339346
Amdhd1	-3.59222	0.00233489	0.0303638
Hc	-3.58446	4.94471e-05	0.00204876
Mogat2	-3.57849	5.6518e-07	6.63797e-05
Slc17a2	-3.5365	0.00224586	0.0296716
Serpinc1	-3.51279	9.55711e-05	0.00336212
Tat	-3.49499	2.28496e-06	0.000200485
Mtarc1	-3.36129	3.1271e-09	8.48069e-07
Cyp4f14	-3.28256	0.000400068	0.00944212
Abcc2	-3.24304	0.000425622	0.00987381
Gm10768	-3.24304	0.000425622	0.00987381
F12	-3.20571	0.00292036	0.0344893
Pzp	-3.19192	3.88176e-06	0.000296925
Hba-a2	-3.15568	0.00293462	0.0345694
Apoc3	-3.14265	2.39564e-05	0.0011991
Gys2	-3.0434	0.00349671	0.0386921
Fgg	-3.022	0.000287662	0.00738515
Apof	-3.00707	0.000574313	0.0121102
Itih1	-2.96636	0.000354624	0.00864308
Abcb11	-2.9634	7.75048e-05	0.00285296
Apol7a	-2.92632	0.00466455	0.0458041
Cfhr2	-2.86207	5.22932e-05	0.00214287
Bhmt	-2.85751	7.99255e-05	0.00290535
Slc27a5	-2.84911	0.000856829	0.015605
Hal	-2.83825	0.00470883	0.0460873
Prrt4	-2.77035	0.000311969	0.00783277
Slc5a7	-2.72394	3.31458e-05	0.00151657
Slc10a1	-2.6994	0.00404818	0.0420609
Slc2a2	-2.65886	0.000987858	0.0171936
A530064D06Rik	-2.63942	0.00475668	0.0463634
Asb12	-2.58389	0.00363399	0.0395943
Dgat2	-2.57305	8.42242e-08	1.41156e-05
Igfals	-2.55901	9.72028e-08	1.51552e-05
Cyp2d9	-2.5534	2.66114e-05	0.00130571
Hpd	-2.54955	4.48603e-05	0.00189557
2010003K11Rik	-2.51948	1.28891e-12	1.1309e-09
F10	-2.51825	3.16572e-06	0.000249841
Serpina3m	-2.49108	0.000135833	0.00423226
Apoh	-2.47381	0.000161176	0.00481784
Orm2	-2.47138	0.00402015	0.041904
Fgf13	-2.46159	5.3216e-06	0.000376194
Wfdc21	-2.44523	2.60129e-09	7.32091e-07
Orm1	-2.41732	4.63008e-08	8.74206e-06
Tuba1a	-2.39285	1.9349e-08	4.39213e-06
Tfr2	-2.38059	0.000901892	0.016169
Ugt3a2	-2.31075	5.46821e-05	0.00220443
Myom3	-2.293	9.21259e-07	9.88597e-05
Gm7609	-2.23992	0.00136343	0.0212891
Angptl8	-2.2198	0.00261172	0.0325723
Ifit3b	-2.21876	6.46587e-06	0.000440388
Thrsp	-2.13038	0.000215046	0.00605212
Trabd2b	-2.12842	1.73294e-05	0.000939948
Acaca	-2.11669	6.08542e-10	1.89104e-07
Slc13a3	-2.08835	0.00108106	0.0182171
Nid2	-2.07007	5.26602e-06	0.000374038
Gm4951	-2.05712	0.00107966	0.0182171
Gkn3	-2.05651	8.34922e-05	0.00300089
Poln	-2.04984	1.69425e-05	0.000928343
H1f4	-2.03899	9.19017e-11	4.28377e-08
Rprml	-2.03016	4.55527e-08	8.71108e-06
Timd4	-2.00108	0.0054292	0.0498965
Rab9b	-1.99777	1.0247e-05	0.000625933
Gm5460	-1.94741	0.00330165	0.0372522
Tmprss6	-1.93006	0.00346093	0.0384388
Olfm1	-1.91469	4.72292e-12	3.20214e-09
Col15a1	-1.91245	2.5114e-05	0.00124452
Ifit1	-1.912	0.000156885	0.00471792
Serpina3b	-1.90533	0.00335643	0.0376804
Klf14	-1.89916	0.000435564	0.0100868
Pnpla3	-1.89288	0.000207114	0.00587323
Me1	-1.89054	1.85464e-05	0.000995099
Rtp4	-1.89042	0.000131701	0.00415871
Oasl1	-1.87973	0.000639905	0.0129367
Apln	-1.87214	1.18886e-06	0.000120836
Adap1	-1.86834	2.28561e-09	6.55619e-07
Kcnj14	-1.85678	0.000505427	0.0110867
Fmr1	-1.855	1.23192e-10	5.2501e-08
Tmem45b	-1.83102	0.000135911	0.00423226
Trhde	-1.83034	8.07876e-11	3.88719e-08
Lonrf2	-1.82225	0.00131054	0.0208624
Batf2	-1.81308	0.00215123	0.0288559
Gpt	-1.8115	2.90606e-06	0.000234307
Hfe	-1.80702	1.00609e-05	0.000620118
Lyz1	-1.79905	0.00160985	0.023796
Gbp3	-1.79766	0.000916711	0.016317
Arg1	-1.79281	0.000809269	0.0150512
Gypc	-1.78967	0.000311492	0.00783277
Atp1a3	-1.78813	4.14392e-06	0.000310607
Acss2	-1.78518	1.61761e-11	9.65133e-09
Aldh1l1	-1.78184	5.04383e-07	6.22177e-05
Ifit3	-1.77663	3.86634e-06	0.000296925
Rab38	-1.77001	8.85767e-06	0.000576948
Tkt	-1.76451	1.54422e-16	5.75841e-13
Mettl7b	-1.7335	6.13204e-06	0.000425421
Isg15	-1.72432	2.01075e-05	0.00105607
Cdkn2c	-1.72127	1.40912e-05	0.000796152
Zbp1	-1.70912	0.000681314	0.013496
Angptl3	-1.70543	0.00357675	0.0391997
Tlcd2	-1.70405	9.10437e-06	0.000582836
Nog	-1.68962	2.71128e-06	0.000223433
Tstd3	-1.68816	0.00279235	0.0335602
Glyat	-1.6761	0.00436299	0.0440501
Hspb7	-1.67365	0.00170706	0.0248767
Dhcr24	-1.65373	5.29225e-11	2.72204e-08
Col5a3	-1.64746	0.00028676	0.00737468
Map6	-1.61397	2.49195e-06	0.00020882
Itih3	-1.60545	0.00132329	0.0209758
Oas1a	-1.59817	6.82195e-05	0.0025696
Sdsl	-1.59813	0.000102982	0.00350837
Trpc3	-1.58979	0.000102741	0.00350837
Agpat2	-1.58604	0.000772585	0.0146801
Gpr27	-1.57332	1.74486e-06	0.000157735
Metrn	-1.56335	0.000256515	0.00685695
Cxcr4	-1.56125	0.00018213	0.00532677
Syp	-1.55739	0.00265415	0.0328922
Lgals1	-1.55631	0.000319886	0.00795452
Slc25a1	-1.55375	9.13128e-08	1.45204e-05
Ephb2	-1.5428	6.28401e-05	0.0024283
Lgals3bp	-1.5414	0.000108927	0.00364293
Serpina3n	-1.52896	0.00143038	0.0220678
Pqlc3	-1.52613	2.24442e-05	0.00114259
Gbe1	-1.52546	6.89588e-08	1.20832e-05
Emp1	-1.52353	0.00124091	0.0201409
Ptch2	-1.52194	8.19364e-07	9.12062e-05
Scd1	-1.52186	2.16108e-05	0.00112014
Slc16a9	-1.51785	0.00128492	0.0206307
Ube2c	-1.51453	0.00366891	0.0398003
Nol3	-1.51178	8.66452e-07	9.45011e-05
Ifi44	-1.50137	0.000794607	0.0149462
Masp1	-1.50094	3.03724e-05	0.0014382
Gm42517	-1.49985	8.02616e-06	0.000536853
Col6a2	-1.49734	7.89612e-05	0.00288157
Serpina3c	-1.49694	0.0004566	0.0103663
Aldh3b2	-1.49514	1.77211e-11	1.01665e-08
Apol9b	-1.48791	0.000732888	0.0140881
Pgd	-1.47905	6.31912e-09	1.65361e-06
Zfp947	-1.47496	2.79937e-05	0.00134777
Lrrc39	-1.47269	0.00116504	0.0192506
Fabp5	-1.47263	0.000103021	0.00350837
Gpd1	-1.47086	0.0010339	0.0176854
Colgalt2	-1.46337	0.00473395	0.0462607
Clca2	-1.45568	0.00108246	0.0182171
Cela1	-1.44288	0.000153452	0.00462724
Kcnj8	-1.43994	2.48124e-12	1.9479e-09
Rasgrp4	-1.4392	0.00188425	0.0265396
Cebpb	-1.43707	0.00370076	0.0399552
Oas2	-1.43668	0.00530725	0.049292
Apol10b	-1.4326	9.79641e-05	0.00343012
Echdc1	-1.43128	3.00719e-07	4.04102e-05
Angptl1	-1.43087	0.00418231	0.043023
Nnmt	-1.41642	0.00106553	0.0180402
Igf1	-1.41073	6.47786e-05	0.0024839
Ndn	-1.4082	0.000385461	0.00925852
Hp	-1.40454	0.00462882	0.0456744
Fcgr1	-1.4023	9.47263e-05	0.00335614
Orm3	-1.39994	0.000494815	0.0109343
Snrpn	-1.3936	0.000109699	0.00365238
Clstn3	-1.3893	0.00366254	0.0397607
Prxl2b	-1.38762	3.16023e-05	0.00146391
Thbd	-1.38521	0.00358318	0.039222
Dll4	-1.38366	0.00244582	0.0312613
Ldha	-1.37477	2.7497e-06	0.000225355
Tuba1b	-1.37409	1.59462e-06	0.000149782
Col3a1	-1.37205	0.0019676	0.0273011
Kcnk3	-1.36674	1.37068e-08	3.29759e-06
Paqr9	-1.35945	0.00239596	0.0308619
Nrep	-1.35802	9.0391e-13	8.4267e-10
Efcab8	-1.35201	0.00281656	0.0336903
Lbp	-1.3433	2.92078e-05	0.0013919
Lpgat1	-1.34092	0.000147501	0.00449006
Cisd3	-1.33247	1.19896e-06	0.000120836
Hdac9	-1.33047	0.000910434	0.0162528
Matn2	-1.3268	7.45356e-18	3.70591e-14
Cryab	-1.32441	0.00118355	0.0194425
Dpt	-1.31693	0.000630134	0.0127879
Bcl6b	-1.31559	2.9871e-05	0.00141897
Slc2a13	-1.31378	0.00437525	0.0441123
Tmem88	-1.30982	0.00157557	0.0234777
Ric3	-1.30908	0.00152582	0.022993
H1f2	-1.30205	1.40941e-22	2.10228e-18
Cmpk2	-1.29659	0.00128831	0.020633
Ifitm2	-1.29284	1.29418e-06	0.000127
Mest	-1.28109	3.86391e-05	0.00169015
Fgr	-1.27755	0.000388951	0.00928382
Syt14	-1.27542	0.00024998	0.00673617
Steap4	-1.27374	0.000794019	0.0149462
Fscn1	-1.27256	0.00459316	0.0455226
Snta1	-1.26909	0.00295717	0.0346168
Lgals9	-1.26536	0.000529064	0.0114869
Gale	-1.26078	8.41965e-10	2.56301e-07
Sez6	-1.25923	0.00472231	0.0461888
Rtl8a	-1.25871	0.000684231	0.0135
Fam217b	-1.25798	0.00334645	0.0376376
Lrp11	-1.25229	2.76035e-05	0.0013368
Cd209g	-1.24946	0.00103641	0.0176874
Gipc3	-1.24765	0.000591797	0.0122037
Ppic	-1.24633	9.86605e-06	0.000615121
Col6a1	-1.24622	0.000543	0.0116471
Pmp22	-1.2461	0.00113355	0.0188705
Fcrls	-1.24498	0.00295899	0.0346168
Lctl	-1.2397	0.00499821	0.047518
Anxa8	-1.23591	0.00428121	0.0436192
Ier5l	-1.23097	4.62239e-06	0.000336329
Serpinh1	-1.23001	0.000912494	0.0162614
Rrad	-1.22057	0.00494698	0.04721
Col4a2	-1.21871	0.00290077	0.0343665
Angpt2	-1.21733	0.00505513	0.047854
Dmtn	-1.2109	0.00100278	0.0173119
Bak1	-1.20493	0.000695753	0.0137092
Angptl2	-1.20258	0.00210197	0.028451
Cav1	-1.1968	0.00417701	0.0429981
Camk2n2	-1.19551	0.00322767	0.0367066
Slc25a10	-1.19376	2.70903e-09	7.48294e-07
Col4a1	-1.19	0.00320151	0.0365649
Pcx	-1.1871	0.00475881	0.0463634
Slamf9	-1.18101	0.000201911	0.00576955
Tcaf2	-1.17432	1.21027e-06	0.000121157
Pcbd2	-1.16889	0.00483357	0.046678
Serpinf1	-1.16779	0.00477854	0.0464646
Dhrs7	-1.16666	3.87021e-06	0.000296925
Islr	-1.16156	4.8722e-07	6.15879e-05
H4c8	-1.15923	0.00228572	0.0299857
Pank3	-1.154	2.52974e-05	0.00124533
Oasl2	-1.15342	0.00515585	0.0483381
Lrrc8d	-1.15195	0.000161856	0.0048285
Dhx58	-1.15063	0.00205167	0.0281016
Gng11	-1.15053	0.0013221	0.0209758
Fam241a	-1.14933	9.61313e-07	0.000101695
Creb3l1	-1.14656	0.00352378	0.0388903
Gvin2	-1.14438	0.00441836	0.0444099
Igfbp5	-1.14275	0.00430042	0.0437223
Aldh3b1	-1.14172	0.00150069	0.0228411
Sigmar1	-1.14141	1.37704e-05	0.000783966
H2-Q7	-1.14046	2.8957e-06	0.000234307
H2-Q9	-1.14046	2.8957e-06	0.000234307
Col6a3	-1.13782	0.00220068	0.0293345
C1qtnf9	-1.12902	0.00209934	0.0284412
Cavin3	-1.12315	0.00368069	0.0398613
Mtln	-1.11909	3.48757e-08	7.1261e-06
Coq7	-1.11789	7.84533e-08	1.32978e-05
Slc2a4	-1.11609	0.00272442	0.0332124
Fgf2	-1.11034	4.61042e-05	0.00193716
Hebp1	-1.10539	0.000387207	0.00928382
Pik3r1	-1.10354	2.53012e-13	3.43085e-10
Htra1	-1.0971	0.000841172	0.015395
Snx7	-1.09605	0.000270025	0.00710352
Ifi209	-1.09431	0.00124263	0.0201468
Slc15a3	-1.09272	0.00532032	0.0493273
Kcnj15	-1.08886	0.00165376	0.0242634
Ppp1r3c	-1.08502	0.00213185	0.0286733
Itgb5	-1.08298	0.000105738	0.00355222
Rgs5	-1.08106	0.00318091	0.0363853
Cercam	-1.07562	0.000277092	0.00718801
Rtl8b	-1.07558	0.00146283	0.0224251
Rcor2	-1.0716	0.000453801	0.0103212
Pcdhb22	-1.07112	2.75562e-05	0.0013368
Eno1	-1.06768	9.16271e-14	1.51857e-10
Cox4i2	-1.06615	0.000637623	0.0129223
Gdf10	-1.06573	0.00434676	0.043927
Cd44	-1.05754	0.000374486	0.00900941
Bst2	-1.0562	0.00025445	0.00682621
Cachd1	-1.05461	4.57548e-06	0.000335132
Gapdh	-1.05081	6.12475e-15	1.52261e-11
Mgmt	-1.04931	0.000745093	0.0142485
Pdhb	-1.04828	0.000580723	0.0121222
Cspg4	-1.04387	0.000196881	0.00565833
Anxa1	-1.04349	0.000555372	0.0118173
C2	-1.04247	0.00462229	0.0456744
Tspan17	-1.03874	0.00395426	0.0415536
Tcaf1	-1.03569	0.00012294	0.00396065
Spats2l	-1.02428	0.00146622	0.0224376
Pm20d1	-1.02119	0.00045983	0.0103921
Myorg	-1.01335	0.00339292	0.0378808
Mvk	-1.00934	9.98968e-08	1.53615e-05
Ano8	-1.00924	0.000183792	0.00536485
Stat1	-1.00365	0.00196133	0.0272416
Sardh	-1.0007	2.25702e-06	0.000199205
Wdr90	1.00315	0.00383458	0.0408255
Ccdc39	1.00605	0.002243	0.0296601
Skp2	1.02234	0.00126824	0.0204509
Cmtm4	1.03042	0.00103757	0.0176874
Pgap6	1.03313	0.00326016	0.0369237
1700029J07Rik	1.03436	0.000896919	0.0161457
Mroh1	1.03757	2.13025e-06	0.000189136
Srek1	1.05185	0.00483796	0.046678
Usp53	1.05491	0.000900091	0.0161561
Acrbp	1.06387	9.43076e-05	0.00334927
Usp2	1.07061	0.00269272	0.0330301
Itgb4	1.07349	0.00194254	0.0271301
Tbpl1	1.07423	0.00473586	0.0462607
Stk36	1.09148	0.00225421	0.0297555
Pwwp2b	1.09191	0.000999332	0.017311
Nasp	1.09661	6.5909e-11	3.27699e-08
Gm5617	1.10552	1.13988e-06	0.000118898
Myom1	1.10937	6.06522e-05	0.00236829
Sh3d21	1.12219	0.00186449	0.0263158
Ero1b	1.12528	0.00213786	0.0287282
Ttll7	1.12613	1.20265e-05	0.000714691
Odf2	1.12877	0.000319656	0.00795452
1700109H08Rik	1.14085	0.00040489	0.00954081
Fam110a	1.14758	0.00100018	0.017311
Trpv4	1.14764	1.44814e-11	9.00016e-09
Plcd3	1.15003	0.000583077	0.0121222
Agbl5	1.16138	0.000125773	0.00403448
Col20a1	1.17494	0.000271939	0.00710375
Slc6a9	1.18225	0.000436175	0.0100868
Cep97	1.18694	0.00279184	0.0335602
Catsperg1	1.19682	0.00127176	0.0204855
Mettl27	1.19719	0.00540776	0.0498805
Celsr2	1.20391	7.32451e-05	0.00273131
Ints6l	1.20637	0.00010119	0.00349593
Ccp110	1.21899	0.000266224	0.00704077
Zfp692	1.21983	0.0039884	0.0417188
Echdc2	1.23305	0.00532627	0.0493273
Cnbd2	1.23424	0.00345423	0.0383929
Psmc3ip	1.23545	0.0014126	0.02188
Chdh	1.23844	8.02549e-05	0.00290554
Eva1c	1.24056	6.24453e-05	0.00242003
Ttc41	1.24439	0.00185298	0.0262479
Syne2	1.24474	0.00213175	0.0286733
Dennd11	1.25736	0.00416449	0.0429285
Cdca3	1.25877	0.00298801	0.0348197
Fam227a	1.26273	0.00493975	0.0471943
Lrriq3	1.27466	0.00273953	0.033276
9530077C05Rik	1.27997	0.000655912	0.0131487
Syne1	1.29784	0.00281536	0.0336903
Rorc	1.30623	1.24463e-06	0.000123766
Bri3bp	1.31581	0.00372193	0.0400551
Smad9	1.31608	0.000782171	0.0148314
Clba1	1.32209	0.00259695	0.0324967
Cacnb1	1.3248	0.00393969	0.0415147
Ovgp1	1.33353	0.00117477	0.0193409
Arhgef37	1.35077	8.79778e-08	1.45204e-05
Itga3	1.35791	0.00369571	0.0399459
Kif9	1.35824	0.000206212	0.00585879
Fam229b	1.35898	0.00083812	0.015395
Rassf6	1.35924	0.00498534	0.0474849
Syce2	1.36023	0.00059235	0.0122037
Spata1	1.38687	7.58089e-05	0.00281285
Ccdc62	1.39296	5.95034e-05	0.00236051
Pcgf6	1.40786	0.00018034	0.00529517
Ivns1abp	1.41473	3.12696e-05	0.00145301
Gdf15	1.42124	0.00380421	0.0406472
Slc17a7	1.42738	0.00463069	0.0456744
Cox6b2	1.42935	0.00178852	0.0256013
Spata33	1.4308	0.00275581	0.033392
Jade3	1.43467	0.00225859	0.0297607
Slc52a3	1.44215	0.000599173	0.0123103
Ern1	1.44608	0.00398416	0.0417069
Mpp2	1.4529	0.00429593	0.0437223
Piga	1.45564	0.00434126	0.0439141
Mok	1.46314	0.00283924	0.0338801
Hyls1	1.46662	0.00143486	0.0220874
Rab3ip	1.47626	0.00122326	0.0199411
Ldb3	1.4807	1.51997e-07	2.24475e-05
1700019D03Rik	1.50114	2.48261e-06	0.00020882
Fam189a2	1.50132	0.00285681	0.0340081
Frat1	1.50624	0.0014786	0.0225972
Pnma8b	1.5202	0.000495578	0.010935
Rprd1a	1.53274	0.00368421	0.0398613
Stkld1	1.53336	0.000941724	0.0166431
Egln3	1.53824	0.0050626	0.047854
Pcsk5	1.54018	0.00204466	0.0280572
Cfap100	1.54056	1.89668e-05	0.00100679
Amt	1.57722	0.00302605	0.0350585
Tbx3	1.58218	0.00203243	0.0279588
Ssx2ip	1.58793	0.000312449	0.00783277
Gsto2	1.58797	6.45751e-05	0.00248248
Nr6a1	1.5921	1.94342e-08	4.39213e-06
Fgfr3	1.61212	3.67391e-08	7.30666e-06
Phf7	1.62624	0.000235398	0.00646629
Cabyr	1.63359	0.000722064	0.0139874
Mzf1	1.64082	0.000462796	0.0104434
Mapt	1.64805	0.000274368	0.00715468
Spag4	1.6503	0.00118626	0.0194656
Peg3	1.66169	0.000105514	0.00355222
Ybx2	1.66468	4.20211e-05	0.00180111
Zscan18	1.673	0.00312977	0.0359658
Igsf9	1.67673	0.00321845	0.0366741
Dnah2	1.68061	0.0029056	0.0343678
Nr4a3	1.69235	0.000582637	0.0121222
Nupr1l	1.70054	1.22559e-05	0.000725433
Fbxo24	1.70992	0.00370461	0.0399552
Hpgd	1.71453	0.00158125	0.023492
Slc26a8	1.72699	6.68277e-05	0.00254242
Hoxb3	1.73157	0.00244326	0.0312553
Mroh2a	1.74827	3.02508e-06	0.000241295
Knstrn	1.7498	0.000198291	0.00568789
Chka	1.75172	0.00273372	0.0332491
Arhgap33	1.75963	5.54833e-05	0.00221874
Ropn1l	1.78345	0.000534739	0.0115399
Ak8	1.78554	6.08722e-07	7.08635e-05
Clip4	1.78909	4.40159e-06	0.000325021
Neb	1.79172	5.48884e-05	0.00220678
Kcnt1	1.79752	2.23225e-05	0.00114259
Zbed6	1.79908	1.26084e-05	0.000734637
Stard6	1.80452	0.00010198	0.0035049
Ppp1r32	1.82411	0.00409969	0.042407
Cpsf4l	1.82821	0.00451195	0.0448668
Tmem191c	1.83056	0.000492811	0.0109062
Acta1	1.8323	1.2814e-06	0.000126579
Osbp2	1.84358	3.73617e-06	0.000290254
Srgap3	1.8625	2.16273e-05	0.00112014
Gapdhs	1.87008	0.000135484	0.00423226
Atp8a2	1.87262	0.0019174	0.0269049
LOC108168164	1.87262	0.0019174	0.0269049
Il17rb	1.87881	0.00448363	0.0446746
Spata9	1.88106	0.00508075	0.0479649
1700010I14Rik	1.88517	0.000346282	0.00846746
Haus4	1.88955	0.0053062	0.049292
Hook2	1.91418	0.00279169	0.0335602
Dlec1	1.91993	0.00446044	0.0445911
Smim24	1.93436	0.00129182	0.020633
Ctnna3	1.93492	0.00196114	0.0272416
Kif1a	1.93821	0.00106043	0.0179743
Slc2a3	1.93876	3.82968e-05	0.0016801
Fads6	1.94295	0.00262567	0.0327189
St6galnac2	1.96045	3.04962e-05	0.00143869
Rnf32	1.96115	2.52142e-06	0.000210109
Iqcd	1.96238	0.00273509	0.0332491
4930562C15Rik	1.96959	0.00127475	0.0205115
Rassf7	1.97319	0.00145546	0.022335
Mlf1	1.98578	0.001084	0.0182171
M1ap	1.99593	0.000185208	0.00539564
Inha	2.00259	0.002987	0.0348197
Haspin	2.003	0.000131877	0.00415871
Gdpd1	2.0108	5.25154e-05	0.00214608
Nup210l	2.03458	0.000148359	0.00449782
Lrrc9	2.04356	0.000319262	0.00795452
Sult5a1	2.04601	0.00298508	0.0348197
Cep85	2.04884	0.00322415	0.0367066
Fhad1	2.04952	0.00136872	0.0213314
Itga2b	2.05393	0.00294682	0.0345705
Ccdc92	2.06789	0.000217291	0.00609231
Thbs2	2.071	0.00140498	0.0217845
Erich2	2.07149	0.00114942	0.0190709
Ndrg4	2.09853	0.00235827	0.0305877
Hdac6	2.10202	0.0043386	0.0439141
Sdk2	2.13761	8.39645e-06	0.000554899
Sdcbp2	2.14367	0.000166242	0.00494943
Dnah8	2.18194	0.000673603	0.0133966
Rgs22	2.18904	0.0049651	0.0473395
Tmem144	2.19242	0.00184711	0.0262132
Plekha6	2.20403	0.00436485	0.0440501
Lancl3	2.20818	0.000463841	0.0104507
Spa17	2.21794	6.03372e-05	0.00236218
4921507P07Rik	2.21988	1.35174e-06	0.000130926
Ccdc183	2.22187	0.00151615	0.0229593
Tc2n	2.22292	0.00388322	0.0411087
Chmp4c	2.22762	0.00290305	0.0343665
Egf	2.23086	0.00395236	0.0415536
Hip1r	2.23213	0.00172474	0.0250012
Isyna1	2.24384	0.00487687	0.0468405
Catspere2	2.24526	3.30267e-05	0.00151577
Kcnu1	2.25005	0.00232071	0.0302585
Ankrd61	2.25673	7.34851e-07	8.24138e-05
Mak	2.25689	1.43121e-06	0.000136845
Pkib	2.25827	9.96713e-07	0.000104697
Pde8b	2.26147	0.00483804	0.046678
Fhdc1	2.26955	0.000129064	0.00409599
Lrrc18	2.27667	0.000586704	0.0121355
Wipf3	2.28029	0.00430305	0.0437223
Cdiptos	2.29305	0.000249867	0.00673617
Fsip1	2.29958	0.00300575	0.0349494
Mtcl1	2.30641	0.000470871	0.0105458
Ripk4	2.31985	0.000704366	0.0138059
Slc41a2	2.32737	0.00515594	0.0483381
Gpat2	2.33494	0.00395994	0.0415536
Cage1	2.33695	0.00021841	0.00611221
1700001O22Rik	2.33839	0.000523122	0.0113911
Piwil2	2.33851	0.00206696	0.0281754
B4galnt4	2.34523	0.00108575	0.0182171
Fam83g	2.34599	0.00159186	0.0236026
Pafah1b3	2.34673	0.00336652	0.0377397
F2rl1	2.34877	0.00502966	0.0476636
Jhy	2.35187	0.00211958	0.0286114
Myocd	2.35469	0.00194656	0.0271354
Adgrg2	2.37848	0.00294762	0.0345705
Ttyh1	2.38113	0.0039398	0.0415147
Osbpl10	2.38334	1.96209e-06	0.000176304
Ldhd	2.3977	0.00509236	0.0480441
Ccdc120	2.40613	0.00229818	0.0300698
Ptpn22	2.41187	0.00465723	0.0458006
Syne4	2.42194	0.000480904	0.0106902
Fam71e1	2.4659	4.56471e-12	3.20214e-09
Deup1	2.46779	3.78375e-05	0.00166977
Cracdl	2.47113	0.0045238	0.0449248
Pacrg	2.47421	0.00117117	0.0193029
Erich6	2.47718	0.00386181	0.0409984
Cacna1d	2.47751	0.00491685	0.0471229
Kif2c	2.48081	2.33926e-06	0.000202936
Gprc5a	2.48645	0.000574823	0.0121102
Cldn10	2.49512	0.0042973	0.0437223
Hoxb7	2.49747	0.00501694	0.0476011
Atp6v1c2	2.5007	0.00344418	0.0383098
Lrp2bp	2.50109	1.02811e-05	0.000625933
Ggt7	2.50651	0.00316505	0.0363195
Fndc11	2.51557	0.00213038	0.0286733
Hoxb6	2.5184	0.00533616	0.0493457
Grb7	2.51878	0.00541576	0.0498805
Abhd2	2.53126	0.00271332	0.0332124
Phyhipl	2.54502	2.16278e-05	0.00112014
D630013N20Rik	2.54502	2.16278e-05	0.00112014
Slc23a1	2.55031	0.00323952	0.0367737
Ccdc60	2.55203	0.0020418	0.0280438
Cdca2	2.55833	2.49078e-05	0.00123842
Baiap2l1	2.5625	0.00358667	0.039222
Cyb5r2	2.56844	0.000551933	0.0117777
Spag6	2.56899	0.00190499	0.0267719
Slc2a5	2.57505	3.59106e-05	0.00160871
Ston2	2.5772	0.00143065	0.0220678
Jaml	2.58213	0.00251481	0.0317889
Capn5	2.58902	0.00421761	0.043237
Bmpr1b	2.59711	0.00487582	0.0468405
Chrna2	2.59853	0.00467834	0.0458791
Hectd2	2.59911	0.00176433	0.0254023
Srcin1	2.60562	4.82293e-08	8.99235e-06
Krt19	2.60674	0.00337754	0.0377656
Ank3	2.61122	0.00409828	0.042407
1700003E16Rik	2.61263	6.51307e-05	0.002491
Trpm3	2.61964	0.00417442	0.0429981
Efcab6	2.62512	0.00515358	0.0483381
1700028J19Rik	2.62885	0.00176694	0.0254153
Cfap53	2.62935	0.00265722	0.0328922
Plaat5	2.6312	0.000947661	0.0167084
Ttll13	2.63205	2.45837e-05	0.00122639
Pgap1	2.64145	0.00255372	0.0321671
Dscaml1	2.64689	0.00294524	0.0345705
Efcab5	2.66393	0.000127139	0.00405215
Lrrc46	2.66547	0.00252629	0.0318799
Nhsl1	2.67499	0.00289613	0.0343452
Rab17	2.67849	0.00532759	0.0493273
Sytl1	2.68104	0.00280763	0.0336374
Dnajb7	2.68194	0.000399037	0.00944212
Ankmy1	2.68655	3.63257e-05	0.00162226
Syngr4	2.68696	0.00115109	0.0190773
Spatc1	2.69348	0.00236861	0.0306686
Kif17	2.69365	5.94734e-09	1.58412e-06
Fabp3	2.69474	0.001137	0.0189069
Lamc2	2.69586	0.00403952	0.0420177
Mfap3l	2.69793	0.000811219	0.0150687
Fat3	2.7016	0.000929291	0.0164849
Fkbp11	2.70487	0.00465805	0.0458006
Myo7b	2.71126	0.00235252	0.0305397
Rasgrf1	2.71296	0.000682394	0.0134995
Zap70	2.71403	0.00206839	0.0281754
Tulp2	2.71492	3.24767e-06	0.000253624
Pgam2	2.71906	5.53508e-05	0.00221874
Tssk4	2.72151	8.94049e-08	1.45204e-05
Nsun7	2.72883	9.54272e-05	0.00336212
Coro2a	2.73708	0.000399968	0.00944212
Tmem184a	2.75337	0.00190612	0.0267719
Slc45a3	2.77056	0.000549129	0.0117347
Armcx6	2.77178	0.00371857	0.0400478
Ezr	2.77372	0.0028762	0.0342116
Spata18	2.77607	0.000321531	0.00796671
Spint2	2.77738	0.00152035	0.0229762
Plekhs1	2.7949	0.00276372	0.0334066
Xk	2.80065	0.00279005	0.0335602
Chd5	2.80746	1.41756e-05	0.000797899
Meioc	2.80794	0.00185906	0.0262942
Rimklb	2.81142	0.000103946	0.00352378
Tbc1d8	2.81464	0.000725683	0.0140393
Morn3	2.82082	0.000127458	0.00405365
Slc34a2	2.82457	0.00542172	0.0498805
Osbpl6	2.83743	0.000484244	0.0107485
Kcng1	2.83785	0.00518059	0.0484779
Pdzk1ip1	2.83854	0.00253973	0.0320225
Tcp10b	2.84628	0.00234376	0.0304525
Ppp1r14bl	2.85907	0.00485106	0.046713
Tmem132c	2.86629	0.00492124	0.0471229
Zbbx	2.87453	0.00294808	0.0345705
1700030J22Rik	2.87576	9.10104e-06	0.000582836
Hoxb8	2.87755	0.00193165	0.0270287
Spag17	2.8779	0.000297396	0.00755616
Tmc4	2.88996	0.00276675	0.033416
Spaca9	2.90001	7.024e-07	7.93712e-05
Gcnt1	2.90044	0.00222064	0.0294689
Garem1	2.90163	0.000491613	0.0108958
Shroom3	2.90729	0.000178644	0.00527235
Cttnbp2	2.91037	0.00297026	0.0347213
Kctd1	2.91314	0.0034336	0.0382206
Tceal3	2.9148	0.00208118	0.0282464
Mapk10	2.92107	0.00143488	0.0220874
Sh3rf2	2.93295	0.00170894	0.0248767
Adgrb1	2.93677	0.00481695	0.0466253
Abcc8	2.95174	0.000865817	0.0157494
Cnksr1	2.96387	0.00404931	0.0420609
Camk2b	2.96649	0.0041631	0.0429285
Syce1	2.97523	0.00302504	0.0350585
Stpg4	2.98094	0.000342171	0.00840827
Klhl10	2.98304	2.70294e-08	5.67847e-06
Myh15	2.98911	0.000648402	0.0130697
Mthfd1l	3.00371	0.00152032	0.0229762
Faah	3.00513	0.0013483	0.0211668
Hook1	3.00984	3.68087e-05	0.00163221
Abcg2	3.01602	0.000618532	0.0126211
1700011L22Rik	3.02189	0.00452984	0.0449549
Epb41l4b	3.02237	0.00274634	0.0333245
Clu	3.02269	0.000845058	0.0154436
2810408A11Rik	3.03758	5.43094e-13	6.23137e-10
BC049762	3.03843	0.000603593	0.012384
Kif26b	3.03872	0.00362178	0.039519
Dnaaf1	3.04285	0.00337735	0.0377656
Odf4	3.04389	4.06966e-05	0.00175951
Hnf1b	3.04413	0.00384408	0.0408714
Dusp5	3.04634	0.00177566	0.0254896
Cftr	3.04649	0.00207718	0.0282216
Acap1	3.04699	0.00026788	0.00707204
Pip5k1b	3.05528	0.00379129	0.0405965
Slc39a8	3.05694	0.000579251	0.0121222
Elovl2	3.05933	0.000910921	0.0162528
Trim17	3.05964	0.000303021	0.00764782
Chl1	3.06162	9.75397e-08	1.51552e-05
Ttll9	3.08297	0.000782538	0.0148314
Rpgrip1	3.08327	4.82791e-10	1.5655e-07
Nxpe3	3.09465	0.0016885	0.0246918
Lmtk3	3.09623	0.000358478	0.00870855
Xlr4a	3.10211	0.00528705	0.0491962
Prdm10	3.10883	0.000149549	0.00452469
Tchh	3.12449	0.00440832	0.0443586
Irf6	3.12773	0.00301215	0.0349644
Pappa	3.13503	0.00102479	0.0175901
D630045J12Rik	3.14004	0.00156039	0.0232981
Mal2	3.14512	0.0051059	0.0481413
1110017D15Rik	3.14647	3.11669e-05	0.00145277
Ttn	3.1471	3.59056e-08	7.23741e-06
Lypd1	3.15459	1.02518e-08	2.5486e-06
Sh3gl3	3.16173	9.15071e-08	1.45204e-05
Tmem51	3.16285	0.00196148	0.0272416
Fads2	3.16458	0.000883483	0.0160122
Fhl4	3.16507	0.00168289	0.0246339
Tssk6	3.16556	1.16062e-06	0.000119392
Rnf180	3.17024	0.00271934	0.0332124
Grip1	3.17482	0.00111223	0.0185987
Edaradd	3.1816	0.00316785	0.0363195
Qrich2	3.18316	0.00222818	0.0295026
Hspb9	3.18465	3.58943e-05	0.00160871
Mroh7	3.18508	1.33754e-06	0.000130397
Arhgap8	3.1878	0.0024854	0.0316316
Tsks	3.18934	0.000366655	0.00886389
Nav2	3.19234	0.00112183	0.0187173
Cep295nl	3.1935	5.59166e-07	6.61946e-05
Trim80	3.21439	0.000145777	0.00445575
St8sia6	3.23128	0.000651998	0.0131067
Depdc7	3.23128	0.00425536	0.0435045
Krt14	3.23527	0.00370216	0.0399552
Krt18	3.23614	0.000980761	0.01711
Tfcp2l1	3.23903	0.00351074	0.0388088
Epcam	3.24224	0.00277153	0.0334468
Trim36	3.24966	2.81733e-10	1.07752e-07
Runx2	3.25451	0.00165434	0.0242634
Aqp2	3.27304	0.00129351	0.0206353
Sytl4	3.28106	0.00158678	0.0235507
Slc9a2	3.28848	0.00255767	0.0321671
Lipg	3.29032	0.00165486	0.0242634
Ttbk1	3.29423	0.000580502	0.0121222
Elapor2	3.29729	0.00222532	0.0295026
Ank1	3.30311	0.00325422	0.0368844
Kcnj9	3.30601	0.000657118	0.0131487
Exph5	3.30628	0.00351246	0.0388088
Dsp	3.30688	0.00279503	0.0335602
Fam205c	3.32078	0.00155804	0.0232863
Lratd1	3.32164	0.00257009	0.0322689
Ddx4	3.322	0.00198019	0.027401
Nectin4	3.32333	0.00255593	0.0321671
Hap1	3.33201	0.000898426	0.0161457
Ccdc150	3.34022	5.0173e-07	6.22177e-05
4933411K16Rik	3.34579	0.00154742	0.0231508
Rgs9	3.35734	0.00341431	0.0380912
Trim9	3.35884	0.00173434	0.0250916
Sec14l2	3.36803	0.00247113	0.0315037
Smc1b	3.37238	0.00460638	0.045593
Ap1s2	3.38271	0.00119725	0.0196029
Tcam1	3.39338	4.00816e-05	0.00173796
Fam221b	3.42522	0.00251442	0.0317889
Ssmem1	3.44499	0.00256726	0.0322606
Zfp541	3.46219	0.00328785	0.0371809
Ch25h	3.46554	0.00420283	0.0431352
Pacsin1	3.46852	0.00232851	0.0303094
Etv5	3.47029	0.000543469	0.0116471
Papolb	3.47452	0.00521211	0.0486448
Tekt5	3.48203	0.00501217	0.0475885
Slc7a4	3.48597	0.00180374	0.0256968
Ipcef1	3.48609	0.0014991	0.0228402
Kcnk1	3.4864	0.00356206	0.039109
Cracd	3.49607	9.02094e-06	0.000582495
Erbb3	3.49766	0.000443396	0.0101855
Chst10	3.50237	0.00446217	0.0445911
Ovol2	3.50276	0.00426654	0.043536
Slco2a1	3.50666	0.000450314	0.0102705
Axdnd1	3.51124	0.00187946	0.0264971
Eid3	3.52097	9.53588e-05	0.00336212
Pdzk1	3.52343	0.00273086	0.0332491
Slc1a1	3.52385	0.000624597	0.0127275
Epn3	3.52617	0.00199954	0.0276414
Cnn1	3.53009	0.000806023	0.0150283
Aqp9	3.53146	0.000681092	0.013496
Mboat1	3.54153	0.0026915	0.0330301
Spint1	3.5458	0.000839998	0.015395
Trank1	3.54618	0.00135494	0.0211848
Cmtm2b	3.5511	0.00139415	0.0216842
Pmfbp1	3.55534	0.00133342	0.0210691
Nt5c1b	3.55836	9.81136e-06	0.000615121
Dnajb3	3.56212	1.64366e-06	0.000153065
Zfp750	3.56951	0.00144958	0.0222677
Arnt2	3.5796	0.00226291	0.0297913
Iqcm	3.58133	0.00360157	0.0393273
Col22a1	3.58584	3.82634e-05	0.0016801
Slfnl1	3.5875	0.00143981	0.0221405
Sox30	3.58764	2.3401e-06	0.000202936
Marveld3	3.58962	0.00219585	0.0292964
Catsperg2	3.5907	0.000181408	0.00531608
Fam71f2	3.59219	2.39122e-06	0.000204985
Emb	3.59824	0.00119054	0.0195144
Lad1	3.60444	0.00240007	0.0308882
B3gat1	3.60615	0.00304708	0.0352055
Hs3st3b1	3.60893	0.00103638	0.0176874
Marchf11	3.61808	0.000276853	0.00718801
Ramp3	3.62117	0.0048676	0.0468118
Gm960	3.62144	0.00149798	0.0228402
Plek2	3.63578	0.000772345	0.0146801
Atp1a4	3.64168	1.15313e-10	5.05887e-08
Actl9	3.65994	7.76551e-05	0.00285296
Ncam1	3.67102	0.000612917	0.0125581
Gstt4	3.67539	0.000115568	0.00380532
2810459M11Rik	3.67729	0.000323596	0.00800457
Ccin	3.67967	0.000907629	0.0162328
Ctnnd2	3.67992	0.00105738	0.017943
Tnfrsf19	3.68063	0.00225649	0.0297593
Prss52	3.68173	0.00426721	0.043536
Gsg1	3.68357	0.00445357	0.0445911
Ociad2	3.69663	0.000885702	0.0160155
Lef1	3.70073	0.000823753	0.0152256
Bspry	3.70513	0.000118641	0.00385545
Sh3gl2	3.71084	0.00108541	0.0182171
Nudt10	3.71407	0.00185978	0.0262942
Basp1	3.71873	0.00076063	0.0144899
Ccdc136	3.7235	5.73216e-05	0.00228612
Fam243	3.7246	0.0031839	0.0363916
Tbata	3.7341	1.54927e-05	0.000862275
D7Ertd443e	3.7369	0.00515564	0.0483381
Frem1	3.74508	0.00496691	0.0473395
1700003F12Rik	3.74976	5.40648e-07	6.50347e-05
Kash5	3.75658	0.00192358	0.0269439
Emx2	3.77035	0.000447432	0.010236
Lmntd2	3.77284	2.86521e-05	0.0013742
Sel1l2	3.77475	0.00229359	0.0300626
Ttc39d	3.79305	0.00133048	0.021045
Tssk1	3.80216	4.52949e-05	0.00190853
Ptgds	3.80521	0.000956389	0.0168424
Inava	3.80523	0.00221764	0.0294553
Klrg2	3.80584	0.00154611	0.0231508
Nudt11	3.81735	0.00515552	0.0483381
Klc3	3.82002	0.00039945	0.00944212
Tspan8	3.82655	0.00206274	0.0281499
Pde1c	3.83431	0.00492522	0.0471229
Hgfac	3.84629	0.00409718	0.042407
Plch1	3.85115	0.00420479	0.0431352
Vsig1	3.86083	0.00043818	0.0101175
Col7a1	3.86799	8.26953e-05	0.00297943
Zkscan16	3.87435	0.0029409	0.0345705
Hs3st3a1	3.88386	0.00423732	0.0433795
Spata3	3.89482	4.08823e-10	1.41814e-07
Fa2h	3.89633	0.000444539	0.0101855
Ttll10	3.89799	1.18579e-07	1.80482e-05
Rnf186	3.90018	0.0038234	0.0407647
Pla2g5	3.9002	0.000815674	0.0151207
Emid1	3.9088	0.00112884	0.0188132
Kcnn2	3.91016	0.0013498	0.0211668
Fam83e	3.91762	0.00062894	0.012781
Asb17	3.93254	0.000203459	0.0057916
Gm8251	3.93278	0.000536921	0.0115399
Ddit4l	3.93804	0.000626703	0.0127529
Catsperd	3.94381	6.64139e-08	1.19353e-05
Cemip	3.94673	0.000578764	0.0121222
Smcp	3.95331	0.0026713	0.032957
Shisa7	3.95406	7.30339e-05	0.00273026
Spem2	3.95675	0.00519252	0.0485286
Dkkl1	3.96437	8.09603e-05	0.00292398
Nipal4	3.96518	0.00265638	0.0328922
Spink2	3.96897	8.67174e-07	9.45011e-05
Scel	3.97487	0.000247576	0.00670208
Itga2	3.98603	0.000233775	0.00644545
Tsga10ip	3.98825	0.000297545	0.00755616
Gfra1	3.98949	0.00446629	0.0445911
BB014433	3.99239	0.000536809	0.0115399
Derl3	3.99495	0.000292279	0.00746513
Gucy2g	4.01936	0.00539723	0.0498483
Rnf207	4.04063	0.00432309	0.0438638
Kcnj16	4.04758	0.00162495	0.023974
Ankrd53	4.05109	0.00165243	0.0242634
Stpg3	4.05679	0.00025825	0.00689097
Ttll8	4.05939	0.000139573	0.0043014
Egr2	4.05971	0.000570422	0.0120516
Selenov	4.06869	4.33852e-05	0.00183845
Slc17a9	4.07082	6.32536e-05	0.00243796
Plac8	4.09629	0.000425641	0.00987381
Fanca	4.09651	8.75712e-05	0.0031324
Ap1s3	4.10164	0.0017522	0.0253009
Plcz1	4.12215	0.000269388	0.00709927
Cdcp1	4.12216	0.000930172	0.0164849
Ubqlnl	4.14172	0.00336763	0.0377397
Efcab15	4.15187	0.00250716	0.031773
Myo18b	4.15395	0.00215411	0.0288686
Esrp1	4.15673	0.000848757	0.0154768
Zcchc13	4.16093	0.000831247	0.0152884
Rab25	4.16521	0.00373737	0.0401632
Dusp15	4.16789	7.87741e-05	0.00288157
Lsamp	4.18391	0.0030085	0.0349494
Acsl6	4.19066	0.00237441	0.030717
Iqcn	4.19587	0.00341959	0.0381215
Odf1	4.19825	0.00102928	0.0176266
Rab44	4.20513	0.000192539	0.00556572
Nrk	4.21562	0.00398447	0.0417069
Pax8	4.22283	0.000507349	0.0111125
Cldn1	4.22605	0.000389004	0.00928382
Catsper4	4.25067	0.000973201	0.0170249
Slc7a11	4.26301	0.00390133	0.0412419
Spz1	4.26801	0.004747	0.0463392
Tex15	4.27281	0.00126553	0.0204509
Irgc1	4.28216	0.000615535	0.0125944
Bcl2l14	4.30282	8.67971e-07	9.45011e-05
Capza3	4.30415	0.000271496	0.00710375
Lelp1	4.31285	4.11641e-05	0.00176946
Spata4	4.31367	6.86383e-05	0.00257886
Ckm	4.3142	0.00322869	0.0367066
Cntn1	4.31424	0.00501988	0.0476011
Lcn2	4.32592	0.005218	0.0486448
Ap1m2	4.32756	0.00134211	0.0211517
Cldn3	4.33364	6.00378e-05	0.00236218
Tpd52l1	4.3389	0.000209974	0.00592055
Ido1	4.3464	0.00142443	0.0220174
Bves	4.36308	0.0015795	0.0234894
Akap3	4.36354	0.00422522	0.0432852
Akr1cl	4.36706	3.65562e-05	0.00162768
Myo5b	4.39967	0.000118949	0.00385705
Hsbp1l1	4.41779	0.0016919	0.0247173
Kcnh3	4.42726	0.000293859	0.00749266
Gtsf1	4.4695	0.000706593	0.0138314
Ildr1	4.49993	0.000546713	0.0116998
Tmem30b	4.50408	0.000710618	0.0138376
St14	4.50858	0.000191101	0.00553488
A2ml1	4.53247	0.00117832	0.019378
Cby2	4.53467	0.00181966	0.0258742
Thegl	4.54232	0.000126064	0.00403512
Cdkl1	4.54906	0.000118062	0.00384804
Esr2	4.55475	0.00476348	0.0463786
Sh2d5	4.55727	0.000276282	0.00718801
Clec18a	4.56059	0.00386978	0.0410538
Esyt3	4.5627	4.69659e-05	0.00196231
Sult2b1	4.57347	0.00194452	0.0271323
Gm5897	4.57347	0.00194452	0.0271323
Sptbn2	4.57986	1.10703e-05	0.000660497
Mal	4.58442	8.52394e-05	0.00305632
Spata20	4.58973	0.000802029	0.0149913
Kcnj11	4.60302	0.000792867	0.0149462
Cd52	4.60818	0.00427292	0.0435645
9130230L23Rik	4.65109	0.000845899	0.0154436
Pwwp3b	4.65653	0.000106396	0.00356629
1700013G24Rik	4.66594	0.00179587	0.0256582
Oxct2b	4.68678	3.20083e-05	0.00147357
Omp	4.68744	0.00157818	0.0234894
Klrb1a	4.69858	0.000805538	0.0150283
Fam71b	4.75093	1.69385e-05	0.000928343
Kif5c	4.75409	1.90546e-05	0.00100787
Esrp2	4.75497	0.000406251	0.00955334
Fam166a	4.75866	3.90806e-06	0.000297411
Fam184b	4.77567	0.00382327	0.0407647
4930578I06Rik	4.78438	0.000271775	0.00710375
H1f9	4.8235	5.04716e-07	6.22177e-05
Slco4a1	4.85283	0.000593887	0.0122185
Slc7a5	4.87042	0.00221195	0.0294322
Fut1	4.89833	0.00194164	0.0271301
Veph1	4.9391	0.000362911	0.00880193
Dlgap1	4.94665	0.000874851	0.0158944
Ccdc70	4.96421	0.000124821	0.00401258
Gata3	4.96955	6.01901e-05	0.00236218
Tssk3	4.98126	2.10541e-07	2.9909e-05
Wnt7b	4.99791	0.000235959	0.0064698
Sim1	5.00885	0.00163674	0.0241241
Prr15	5.01168	1.85264e-05	0.000995099
Myo16	5.0501	0.00055636	0.0118215
Ksr2	5.07039	0.00269996	0.0330917
Vash2	5.08493	8.85176e-07	9.5676e-05
Pax2	5.12347	6.2464e-05	0.00242003
Cnnm1	5.24516	0.000298241	0.00755616
Wfdc8	5.24612	0.00324477	0.0368054
Ryr3	5.25187	0.0001909	0.00553488
Shc4	5.30251	2.27088e-05	0.00114434
Spo11	5.30348	9.77224e-06	0.000615121
Ptprz1	5.39005	0.000117083	0.00384096
Txndc2	5.40628	6.59858e-07	7.51332e-05
Tmem150c	5.44249	0.00180282	0.0256968
Actg2	5.50012	0.00032025	0.00795452
Edar	5.52579	0.000974643	0.0170249
Etv4	5.53199	0.000262154	0.00694546
Ccdc185	5.62005	6.17498e-07	7.08635e-05
Nxph4	5.67607	0.000743212	0.0142485
Serinc2	5.72111	3.05755e-05	0.00143869
Slc35f2	5.73122	0.00230768	0.0301412
Cpne5	5.73266	2.80108e-05	0.00134777
Epp13	5.79233	0.000586698	0.0121355
Kcnc1	5.82223	4.24924e-05	0.00181609
Eddm3b	5.8988	0.00010527	0.00355222
Mybpc1	6.0725	2.52904e-05	0.00124533
Myom2	6.08325	8.52511e-06	0.000560178
Scin	6.15175	1.44621e-05	0.000810966
Elovl4	6.27396	5.31107e-05	0.00215922
Trpv6	6.37832	6.89922e-05	0.00258565
Slc38a5	6.4434	0.00257375	0.0322877
Lingo1	6.45304	0.00431223	0.0437857
Rab26	6.56042	2.12566e-06	0.000189136
Fxyd4	6.64012	2.26547e-05	0.00114434
Klrb1c	6.68863	1.19668e-06	0.000120836
Wfdc15b	6.71615	0.00359323	0.0392649
Arfgef3	6.75725	0.00516148	0.0483597
Slc28a3	6.8723	0.000497195	0.0109383
Grhl2	6.96246	0.00302839	0.0350585
Eppin	7.18722	0.000320506	0.00795452
Gcnt4	7.30931	0.000240005	0.00654464
Cited1	7.40588	1.36236e-06	0.000131103
Rpl3l	7.46157	6.17609e-07	7.08635e-05
Col6a4	7.72537	1.3692e-05	0.000782492
Npy	7.864	0.00384437	0.0408714
Ptgs2	7.8819	4.71324e-05	0.00196376
Mfsd2a	7.93608	1.89377e-05	0.00100679
Myo3b	7.94733	0.000479735	0.0106802
Defb47	8.28291	0.00071014	0.0138376
Gm1110	8.35924	0.00483567	0.046678
Defb42	8.42617	0.00483772	0.046678
Teddm2	8.67782	2.25652e-05	0.00114434
Wfdc10	8.79158	0.0010915	0.0182931
Anxa13	8.88379	0.000566469	0.0120021
Ly6g5b	8.89141	6.74832e-05	0.00255477
Bglap3	9.02256	0.000943165	0.0166488
Cstdc2	9.24281	1.88036e-05	0.00100528
Ces5a	9.73829	1.6991e-05	0.000928343
Spag11b	10.938	0.000177595	0.00526643
Akr1b7	11.5287	0.000406702	0.00955334
Serpina1f	11.6852	7.36844e-05	0.00274084
Crisp1	11.7413	4.39488e-06	0.000325021
Spink8	12.3428	1.35995e-05	0.000780193
Rnase10	12.7141	1.72688e-05	0.000939948

## Sheet: HSD vs CON QU Muscle
Gene	log2FoldChange	pval	padj
Adamts4	-2.84695	0.000388944	0.0449473
Exph5	-2.51835	6.16176e-06	0.00215661
C1qtnf3	-2.35154	0.000114093	0.019178
Aqp4	-1.8131	4.56756e-21	3.80044e-17
Tnfaip2	-1.66482	9.67879e-16	5.36882e-12
Cd3e	-1.65543	4.59952e-05	0.00981289
Prune2	-1.60994	2.97248e-08	2.74805e-05
Ogdhl	-1.50297	0.000192378	0.0278379
Foxo6	-1.49937	5.36076e-05	0.0111511
Kcnn3	-1.46476	4.1324e-05	0.00916897
Col3a1	-1.44603	1.15262e-05	0.003619
Atcay	-1.40982	2.77211e-08	2.71357e-05
Arpp21	-1.39701	1.5766e-05	0.00468505
Oasl2	-1.3647	0.000450425	0.0499702
Frzb	-1.36244	1.90175e-07	0.000126588
Tmem25	-1.34053	1.24127e-06	0.000590169
Best3	-1.32324	4.40488e-06	0.00162893
Nlrc5	-1.29224	0.000110348	0.0191282
Fads6	-1.28993	2.35666e-05	0.00632535
Mrtfa	-1.28282	1.81109e-08	1.88365e-05
Amigo3	-1.2817	0.000191218	0.0278379
Mboat1	-1.26717	0.000112303	0.019178
D430041D05Rik	-1.24788	9.70318e-08	7.68907e-05
Nav2	-1.22885	3.42428e-09	6.3315e-06
Pltp	-1.21015	2.14338e-06	0.000914564
Paqr7	-1.21	4.43568e-05	0.00958626
Kcng4	-1.20487	4.25078e-12	1.41475e-08
Ift122	-1.20461	9.23295e-07	0.000465593
Angptl2	-1.18321	7.11431e-09	9.86577e-06
Casq2	-1.16473	1.20908e-10	3.35338e-07
Msto1	-1.16245	0.00012297	0.0200622
Irf7	-1.15787	0.000298022	0.0372886
Cited4	-1.15508	6.79667e-05	0.0128527
Mamstr	-1.14672	2.83422e-05	0.00702621
Ky	-1.13565	1.01014e-08	1.20069e-05
Fcgr2b	-1.13038	0.000279892	0.036106
Map2k6	-1.08792	2.34713e-09	4.88232e-06
C1qa	-1.07664	2.54844e-05	0.00662634
Tm6sf1	-1.04785	0.000323976	0.0396418
Ifit3b	-1.03393	0.000366267	0.0434923
Myom3	-1.01544	8.05221e-09	1.03075e-05
Rtl6	-1.01366	0.000202308	0.0285306
Ppp1r15a	1.03763	5.72576e-09	8.77591e-06
Zranb1	1.05916	3.89908e-08	3.41498e-05
Gck	1.104	0.000277173	0.0360346
Odf3l2	1.18433	7.88591e-07	0.000423321
Mss51	1.23528	5.85873e-14	2.43738e-10
Depp1	1.306	1.32037e-08	1.46482e-05
Nr4a3	1.33914	0.000305732	0.0379678
Slc38a2	1.35828	3.95075e-07	0.000243498
Tgif1	1.39838	0.000118803	0.01977
Osgin1	1.42129	1.56613e-09	3.72313e-06
Fbxo32	1.44971	9.44679e-06	0.00314408
Htra4	1.55704	0.000130862	0.0205441
Pim1	1.61637	2.42187e-05	0.00639721
Tpx2	2.0043	5.15563e-22	8.57948e-18
