# Supplementary material for: Transcriptome Analysis of Multiple Metabolic Tissues in High-Salt Diet–Fed Mice
Source: Front Endocrinol (Lausanne). 2022 May 17;13:887843. doi: 10.3389/fendo.2022.887843 (PMC9152432; doi:10.3389/fendo.2022.887843)
Supplement: Supplementary file 7 [file Table_4.xlsx]

## Sheet: GO_BP_Up_Liver
GroupID	Category	Term	Description	LogP	Log(q-value)	InTerm_InList	Genes	Symbols
1_Summary	GO Biological Processes	GO:0019752	carboxylic acid metabolic process	-20.7596	-16.5697	58/799	11409,11611,11615,11720,12266,12896,12908,13095,13106,13109,13117,13119,13123,13244,13361,13849,13850,14079,14635,14775,14873,16828,17448,17449,18478,18648,20751,21991,51798,52538,54326,54608,56050,56451,56690,58810,66841,66885,66945,68133,70456,70789,72094,74114,74147,83702,93747,102632,104174,105387,107869,109801,110446,110959,268860,269378,269951,666168,18950,20778,22262,76974,66350,67732,1146…	Acads,Agxt,Ahcyl,Mat1a,C3,Cpt2,Crat,Cyp2c29,Cyp2e1,Cyp2j5,Cyp4a10,Cyp4a14,Cyp7b1,Degs1,Dhfr,Ephx1,Ephx2,Fabp2,Galk1,Gpx1,Gsto1,Ldha,Mdh2,Mdh1,Pah,Pgam1,Spr,Tpi1,Ech1,Acaa2,Elovl2,Abhd2,Cyp39a1,Suclg1,Mlycd,Akr1a1,Etfdh,Acadsb,Sdha,Gcsh,Mpc2,Kynu,Ugt2a3,Crot,Ehhadh,Akr1c6,Echs1,Acad11,Gldc,Akr1c14,Cth,Glo1,Acat1,Nudt19,Abat,Ahcy,Idh2,Cyp4a31,Pnp,Scarb1,Uox,Urah,Pla2g12a,Iah1,Hsd17b11,Apob
1_Member	GO Biological Processes	GO:0019752	carboxylic acid metabolic process	-20.7596	-16.5697	58/799	11409,11611,11615,11720,12266,12896,12908,13095,13106,13109,13117,13119,13123,13244,13361,13849,13850,14079,14635,14775,14873,16828,17448,17449,18478,18648,20751,21991,51798,52538,54326,54608,56050,56451,56690,58810,66841,66885,66945,68133,70456,70789,72094,74114,74147,83702,93747,102632,104174,105387,107869,109801,110446,110959,268860,269378,269951,666168	Acads,Agxt,Ahcyl,Mat1a,C3,Cpt2,Crat,Cyp2c29,Cyp2e1,Cyp2j5,Cyp4a10,Cyp4a14,Cyp7b1,Degs1,Dhfr,Ephx1,Ephx2,Fabp2,Galk1,Gpx1,Gsto1,Ldha,Mdh2,Mdh1,Pah,Pgam1,Spr,Tpi1,Ech1,Acaa2,Elovl2,Abhd2,Cyp39a1,Suclg1,Mlycd,Akr1a1,Etfdh,Acadsb,Sdha,Gcsh,Mpc2,Kynu,Ugt2a3,Crot,Ehhadh,Akr1c6,Echs1,Acad11,Gldc,Akr1c14,Cth,Glo1,Acat1,Nudt19,Abat,Ahcy,Idh2,Cyp4a31
1_Member	GO Biological Processes	GO:0032787	monocarboxylic acid metabolic process	-18.1967	-14.4839	44/520	11409,11611,12266,12896,12908,13095,13106,13109,13117,13119,13123,13244,13849,13850,14079,14635,14775,16828,18648,21991,51798,52538,54326,54608,56050,56690,58810,66841,66885,70456,70789,72094,74114,74147,83702,93747,102632,105387,109801,110446,110959,268860,269951,666168	Acads,Agxt,C3,Cpt2,Crat,Cyp2c29,Cyp2e1,Cyp2j5,Cyp4a10,Cyp4a14,Cyp7b1,Degs1,Ephx1,Ephx2,Fabp2,Galk1,Gpx1,Ldha,Pgam1,Tpi1,Ech1,Acaa2,Elovl2,Abhd2,Cyp39a1,Mlycd,Akr1a1,Etfdh,Acadsb,Mpc2,Kynu,Ugt2a3,Crot,Ehhadh,Akr1c6,Echs1,Acad11,Akr1c14,Glo1,Acat1,Nudt19,Abat,Idh2,Cyp4a31
1_Member	GO Biological Processes	GO:0044282	small molecule catabolic process	-15.5862	-11.9984	32/314	11409,11611,11615,11720,12896,12908,14635,16828,18478,18950,20778,21991,22262,52538,54608,56050,58810,66841,66885,68133,70789,74114,74147,76974,93747,102632,104174,109801,110446,110959,268860,269378	Acads,Agxt,Ahcyl,Mat1a,Cpt2,Crat,Galk1,Ldha,Pah,Pnp,Scarb1,Tpi1,Uox,Acaa2,Abhd2,Cyp39a1,Akr1a1,Etfdh,Acadsb,Gcsh,Kynu,Crot,Ehhadh,Urah,Echs1,Acad11,Gldc,Glo1,Acat1,Nudt19,Abat,Ahcy
1_Member	GO Biological Processes	GO:0046395	carboxylic acid catabolic process	-13.4674	-10.0139	24/198	11409,11611,11615,11720,12896,12908,18478,52538,54608,56050,58810,66841,66885,68133,70789,74114,74147,93747,102632,104174,110446,110959,268860,269378	Acads,Agxt,Ahcyl,Mat1a,Cpt2,Crat,Pah,Acaa2,Abhd2,Cyp39a1,Akr1a1,Etfdh,Acadsb,Gcsh,Kynu,Crot,Ehhadh,Echs1,Acad11,Gldc,Acat1,Nudt19,Abat,Ahcy
1_Member	GO Biological Processes	GO:0016054	organic acid catabolic process	-13.3692	-10.0139	24/200	11409,11611,11615,11720,12896,12908,18478,52538,54608,56050,58810,66841,66885,68133,70789,74114,74147,93747,102632,104174,110446,110959,268860,269378	Acads,Agxt,Ahcyl,Mat1a,Cpt2,Crat,Pah,Acaa2,Abhd2,Cyp39a1,Akr1a1,Etfdh,Acadsb,Gcsh,Kynu,Crot,Ehhadh,Echs1,Acad11,Gldc,Acat1,Nudt19,Abat,Ahcy
1_Member	GO Biological Processes	GO:0006631	fatty acid metabolic process	-12.0693	-8.83368	30/368	11409,12266,12896,12908,13095,13106,13109,13117,13119,13244,13849,13850,14079,14775,51798,52538,54326,54608,56690,66841,66885,74114,74147,83702,93747,102632,105387,110446,110959,666168	Acads,C3,Cpt2,Crat,Cyp2c29,Cyp2e1,Cyp2j5,Cyp4a10,Cyp4a14,Degs1,Ephx1,Ephx2,Fabp2,Gpx1,Ech1,Acaa2,Elovl2,Abhd2,Mlycd,Etfdh,Acadsb,Crot,Ehhadh,Akr1c6,Echs1,Acad11,Akr1c14,Acat1,Nudt19,Cyp4a31
1_Member	GO Biological Processes	GO:0072329	monocarboxylic acid catabolic process	-9.83112	-6.84536	15/102	11409,11611,12896,12908,52538,54608,56050,58810,66841,74114,74147,93747,102632,110446,110959	Acads,Agxt,Cpt2,Crat,Acaa2,Abhd2,Cyp39a1,Akr1a1,Etfdh,Crot,Ehhadh,Echs1,Acad11,Acat1,Nudt19
1_Member	GO Biological Processes	GO:0009062	fatty acid catabolic process	-8.01911	-5.20944	12/81	11409,12896,12908,52538,54608,66841,74114,74147,93747,102632,110446,110959	Acads,Cpt2,Crat,Acaa2,Abhd2,Etfdh,Crot,Ehhadh,Echs1,Acad11,Acat1,Nudt19
1_Member	GO Biological Processes	GO:0006635	fatty acid beta-oxidation	-7.58216	-4.79022	10/56	11409,12896,12908,52538,66841,74114,74147,93747,102632,110446	Acads,Cpt2,Crat,Acaa2,Etfdh,Crot,Ehhadh,Echs1,Acad11,Acat1
1_Member	GO Biological Processes	GO:0019395	fatty acid oxidation	-7.05428	-4.29576	11/80	11409,12896,12908,52538,56690,66841,74114,74147,93747,102632,110446	Acads,Cpt2,Crat,Acaa2,Mlycd,Etfdh,Crot,Ehhadh,Echs1,Acad11,Acat1
1_Member	GO Biological Processes	GO:0034440	lipid oxidation	-6.6724	-3.98766	11/87	11409,12896,12908,52538,56690,66841,74114,74147,93747,102632,110446	Acads,Cpt2,Crat,Acaa2,Mlycd,Etfdh,Crot,Ehhadh,Echs1,Acad11,Acat1
1_Member	GO Biological Processes	GO:0016042	lipid catabolic process	-5.96137	-3.39474	18/278	11409,12896,12908,20778,52538,54608,56050,66350,66841,67732,74114,74147,93747,102632,110446,110959,114664,238055	Acads,Cpt2,Crat,Scarb1,Acaa2,Abhd2,Cyp39a1,Pla2g12a,Etfdh,Iah1,Crot,Ehhadh,Echs1,Acad11,Acat1,Nudt19,Hsd17b11,Apob
1_Member	GO Biological Processes	GO:0030258	lipid modification	-5.23732	-2.79563	13/170	11409,12896,12908,13106,13850,52538,56690,66841,74114,74147,93747,102632,110446	Acads,Cpt2,Crat,Cyp2e1,Ephx2,Acaa2,Mlycd,Etfdh,Crot,Ehhadh,Echs1,Acad11,Acat1
1_Member	GO Biological Processes	GO:0044242	cellular lipid catabolic process	-4.71672	-2.3781	13/190	11409,12896,12908,52538,54608,66841,74114,74147,93747,102632,110446,110959,238055	Acads,Cpt2,Crat,Acaa2,Abhd2,Etfdh,Crot,Ehhadh,Echs1,Acad11,Acat1,Nudt19,Apob
2_Summary	GO Biological Processes	GO:0043603	cellular amide metabolic process	-20.3862	-16.4974	56/758	11837,13036,13244,13361,13627,13629,14694,14775,14873,15360,18113,18553,18950,19934,19951,19981,19988,19989,20055,20091,20102,20103,20116,22262,26961,27050,27370,50887,50935,52538,56040,56451,56690,65019,66085,66475,66612,66885,67891,68052,68184,69163,70456,70789,74147,74442,76846,76974,79044,94065,107869,109801,110446,110959,240028,100503670	Rplp0,Ctsh,Degs1,Dhfr,Eef1a1,Eef2,Rack1,Gpx1,Gsto1,Hmgcs2,Nnmt,Pcsk6,Pnp,Rpl22,Rpl32,Rpl37a,Rpl6,Rpl7,Rps16,Rps3a1,Rps4x,Rps5,Rps8,Uox,Rpl8,Rps3,Rps26,Hmgn5,St6galnac6,Acaa2,Rplp1,Suclg1,Mlycd,Rpl23,Eif3f,Rps23,Ormdl3,Acadsb,Rpl4,Rps13,Denr,Mrpl44,Mpc2,Kynu,Ehhadh,Sgms2,Rps9,Urah,Mrps34,Mrpl34,Cth,Glo1,Acat1,Nudt19,Lnpep,Rpl5
2_Member	GO Biological Processes	GO:0043603	cellular amide metabolic process	-20.3862	-16.4974	56/758	11837,13036,13244,13361,13627,13629,14694,14775,14873,15360,18113,18553,18950,19934,19951,19981,19988,19989,20055,20091,20102,20103,20116,22262,26961,27050,27370,50887,50935,52538,56040,56451,56690,65019,66085,66475,66612,66885,67891,68052,68184,69163,70456,70789,74147,74442,76846,76974,79044,94065,107869,109801,110446,110959,240028,100503670	Rplp0,Ctsh,Degs1,Dhfr,Eef1a1,Eef2,Rack1,Gpx1,Gsto1,Hmgcs2,Nnmt,Pcsk6,Pnp,Rpl22,Rpl32,Rpl37a,Rpl6,Rpl7,Rps16,Rps3a1,Rps4x,Rps5,Rps8,Uox,Rpl8,Rps3,Rps26,Hmgn5,St6galnac6,Acaa2,Rplp1,Suclg1,Mlycd,Rpl23,Eif3f,Rps23,Ormdl3,Acadsb,Rpl4,Rps13,Denr,Mrpl44,Mpc2,Kynu,Ehhadh,Sgms2,Rps9,Urah,Mrps34,Mrpl34,Cth,Glo1,Acat1,Nudt19,Lnpep,Rpl5
2_Member	GO Biological Processes	GO:0043604	amide biosynthetic process	-13.3587	-10.0139	36/478	11837,13244,13627,13629,14694,19934,19951,19981,19988,19989,20055,20091,20102,20103,20116,26961,27050,27370,50935,56040,56690,65019,66085,66475,66612,67891,68052,68184,69163,70456,74442,76846,79044,94065,110446,100503670	Rplp0,Degs1,Eef1a1,Eef2,Rack1,Rpl22,Rpl32,Rpl37a,Rpl6,Rpl7,Rps16,Rps3a1,Rps4x,Rps5,Rps8,Rpl8,Rps3,Rps26,St6galnac6,Rplp1,Mlycd,Rpl23,Eif3f,Rps23,Ormdl3,Rpl4,Rps13,Denr,Mrpl44,Mpc2,Sgms2,Rps9,Mrps34,Mrpl34,Acat1,Rpl5
2_Member	GO Biological Processes	GO:0006518	peptide metabolic process	-12.9858	-9.69899	37/519	11837,13036,13627,13629,14694,14775,14873,18553,19934,19951,19981,19988,19989,20055,20091,20102,20103,20116,26961,27050,27370,50887,56040,65019,66085,66475,67891,68052,68184,69163,76846,79044,94065,107869,109801,240028,100503670	Rplp0,Ctsh,Eef1a1,Eef2,Rack1,Gpx1,Gsto1,Pcsk6,Rpl22,Rpl32,Rpl37a,Rpl6,Rpl7,Rps16,Rps3a1,Rps4x,Rps5,Rps8,Rpl8,Rps3,Rps26,Hmgn5,Rplp1,Rpl23,Eif3f,Rps23,Rpl4,Rps13,Denr,Mrpl44,Rps9,Mrps34,Mrpl34,Cth,Glo1,Lnpep,Rpl5
2_Member	GO Biological Processes	GO:0006412	translation	-11.7037	-8.51383	29/355	11837,13627,13629,14694,19934,19951,19981,19988,19989,20055,20091,20102,20103,20116,26961,27050,27370,56040,65019,66085,66475,67891,68052,68184,69163,76846,79044,94065,100503670	Rplp0,Eef1a1,Eef2,Rack1,Rpl22,Rpl32,Rpl37a,Rpl6,Rpl7,Rps16,Rps3a1,Rps4x,Rps5,Rps8,Rpl8,Rps3,Rps26,Rplp1,Rpl23,Eif3f,Rps23,Rpl4,Rps13,Denr,Mrpl44,Rps9,Mrps34,Mrpl34,Rpl5
2_Member	GO Biological Processes	GO:0043043	peptide biosynthetic process	-11.0876	-7.97687	29/376	11837,13627,13629,14694,19934,19951,19981,19988,19989,20055,20091,20102,20103,20116,26961,27050,27370,56040,65019,66085,66475,67891,68052,68184,69163,76846,79044,94065,100503670	Rplp0,Eef1a1,Eef2,Rack1,Rpl22,Rpl32,Rpl37a,Rpl6,Rpl7,Rps16,Rps3a1,Rps4x,Rps5,Rps8,Rpl8,Rps3,Rps26,Rplp1,Rpl23,Eif3f,Rps23,Rpl4,Rps13,Denr,Mrpl44,Rps9,Mrps34,Mrpl34,Rpl5
2_Member	GO Biological Processes	GO:0002181	cytoplasmic translation	-5.62407	-3.14176	9/70	11837,19934,19951,19988,26961,27370,56040,66475,68184	Rplp0,Rpl22,Rpl32,Rpl6,Rpl8,Rps26,Rplp1,Rps23,Denr
3_Summary	GO Biological Processes	GO:0072521	purine-containing compound metabolic process	-11.3505	-8.20199	27/317	11615,11946,11947,11950,14635,15360,18648,18950,21991,22262,52538,56451,56690,66885,67054,70456,70789,71207,74114,74143,74147,76974,110446,110959,228033,269378,328099,269951,11611,11720,14775,14873,15526,50887,59010,73046,107869,109801,211389,19210,26943,56442,66350,66612,74442,212862	Ahcyl,Atp5a1,Atp5b,Atp5pb,Galk1,Hmgcs2,Pgam1,Pnp,Tpi1,Uox,Acaa2,Suclg1,Mlycd,Acadsb,Paics,Mpc2,Kynu,Nudt4,Crot,Opa1,Ehhadh,Urah,Acat1,Nudt19,Atp5g3,Ahcy,Prps1l3,Idh2,Agxt,Mat1a,Gpx1,Gsto1,Hspa9,Hmgn5,Sqor,Glrx5,Cth,Glo1,Suox,Ptdss1,Serinc3,Serinc1,Pla2g12a,Ormdl3,Sgms2,Chpt1
3_Member	GO Biological Processes	GO:0072521	purine-containing compound metabolic process	-11.3505	-8.20199	27/317	11615,11946,11947,11950,14635,15360,18648,18950,21991,22262,52538,56451,56690,66885,67054,70456,70789,71207,74114,74143,74147,76974,110446,110959,228033,269378,328099	Ahcyl,Atp5a1,Atp5b,Atp5pb,Galk1,Hmgcs2,Pgam1,Pnp,Tpi1,Uox,Acaa2,Suclg1,Mlycd,Acadsb,Paics,Mpc2,Kynu,Nudt4,Crot,Opa1,Ehhadh,Urah,Acat1,Nudt19,Atp5g3,Ahcy,Prps1l3
3_Member	GO Biological Processes	GO:0006163	purine nucleotide metabolic process	-10.4988	-7.42289	25/295	11946,11947,11950,14635,15360,18648,18950,21991,22262,52538,56451,56690,66885,67054,70456,70789,71207,74114,74143,74147,76974,110446,110959,228033,328099	Atp5a1,Atp5b,Atp5pb,Galk1,Hmgcs2,Pgam1,Pnp,Tpi1,Uox,Acaa2,Suclg1,Mlycd,Acadsb,Paics,Mpc2,Kynu,Nudt4,Crot,Opa1,Ehhadh,Urah,Acat1,Nudt19,Atp5g3,Prps1l3
3_Member	GO Biological Processes	GO:0009150	purine ribonucleotide metabolic process	-10.2021	-7.15832	24/280	11946,11947,11950,14635,15360,18648,18950,21991,22262,52538,56451,56690,66885,67054,70456,70789,71207,74114,74143,74147,76974,110446,110959,228033	Atp5a1,Atp5b,Atp5pb,Galk1,Hmgcs2,Pgam1,Pnp,Tpi1,Uox,Acaa2,Suclg1,Mlycd,Acadsb,Paics,Mpc2,Kynu,Nudt4,Crot,Opa1,Ehhadh,Urah,Acat1,Nudt19,Atp5g3
3_Member	GO Biological Processes	GO:0019693	ribose phosphate metabolic process	-10.0061	-6.99228	25/311	11946,11947,11950,14635,15360,18648,18950,21991,22262,52538,56451,56690,66885,67054,70456,70789,71207,74114,74143,74147,76974,110446,110959,228033,328099	Atp5a1,Atp5b,Atp5pb,Galk1,Hmgcs2,Pgam1,Pnp,Tpi1,Uox,Acaa2,Suclg1,Mlycd,Acadsb,Paics,Mpc2,Kynu,Nudt4,Crot,Opa1,Ehhadh,Urah,Acat1,Nudt19,Atp5g3,Prps1l3
3_Member	GO Biological Processes	GO:0009259	ribonucleotide metabolic process	-9.61344	-6.65401	24/299	11946,11947,11950,14635,15360,18648,18950,21991,22262,52538,56451,56690,66885,67054,70456,70789,71207,74114,74143,74147,76974,110446,110959,228033	Atp5a1,Atp5b,Atp5pb,Galk1,Hmgcs2,Pgam1,Pnp,Tpi1,Uox,Acaa2,Suclg1,Mlycd,Acadsb,Paics,Mpc2,Kynu,Nudt4,Crot,Opa1,Ehhadh,Urah,Acat1,Nudt19,Atp5g3
3_Member	GO Biological Processes	GO:0009117	nucleotide metabolic process	-9.01499	-6.10386	26/374	11946,11947,11950,14635,15360,18648,18950,21991,22262,52538,56451,56690,66885,67054,70456,70789,71207,74114,74143,74147,76974,110446,110959,228033,269951,328099	Atp5a1,Atp5b,Atp5pb,Galk1,Hmgcs2,Pgam1,Pnp,Tpi1,Uox,Acaa2,Suclg1,Mlycd,Acadsb,Paics,Mpc2,Kynu,Nudt4,Crot,Opa1,Ehhadh,Urah,Acat1,Nudt19,Atp5g3,Idh2,Prps1l3
3_Member	GO Biological Processes	GO:0055086	nucleobase-containing small molecule metabolic process	-8.93606	-6.04721	28/434	11615,11946,11947,11950,14635,15360,18648,18950,21991,22262,52538,56451,56690,66885,67054,70456,70789,71207,74114,74143,74147,76974,110446,110959,228033,269378,269951,328099	Ahcyl,Atp5a1,Atp5b,Atp5pb,Galk1,Hmgcs2,Pgam1,Pnp,Tpi1,Uox,Acaa2,Suclg1,Mlycd,Acadsb,Paics,Mpc2,Kynu,Nudt4,Crot,Opa1,Ehhadh,Urah,Acat1,Nudt19,Atp5g3,Ahcy,Idh2,Prps1l3
3_Member	GO Biological Processes	GO:0006753	nucleoside phosphate metabolic process	-8.79612	-5.92846	26/383	11946,11947,11950,14635,15360,18648,18950,21991,22262,52538,56451,56690,66885,67054,70456,70789,71207,74114,74143,74147,76974,110446,110959,228033,269951,328099	Atp5a1,Atp5b,Atp5pb,Galk1,Hmgcs2,Pgam1,Pnp,Tpi1,Uox,Acaa2,Suclg1,Mlycd,Acadsb,Paics,Mpc2,Kynu,Nudt4,Crot,Opa1,Ehhadh,Urah,Acat1,Nudt19,Atp5g3,Idh2,Prps1l3
3_Member	GO Biological Processes	GO:0006790	sulfur compound metabolic process	-8.36076	-5.5133	23/318	11611,11615,11720,14775,14873,15360,15526,50887,52538,56451,56690,59010,66885,70456,70789,73046,74147,107869,109801,110446,110959,211389,269378	Agxt,Ahcyl,Mat1a,Gpx1,Gsto1,Hmgcs2,Hspa9,Hmgn5,Acaa2,Suclg1,Mlycd,Sqor,Acadsb,Mpc2,Kynu,Glrx5,Ehhadh,Cth,Glo1,Acat1,Nudt19,Suox,Ahcy
3_Member	GO Biological Processes	GO:0019637	organophosphate metabolic process	-6.17127	-3.56117	33/766	11946,11947,11950,14635,15360,18648,18950,19210,21991,22262,26943,52538,56442,56451,56690,66350,66612,66885,67054,70456,70789,71207,74114,74143,74147,74442,76974,110446,110959,212862,228033,269951,328099	Atp5a1,Atp5b,Atp5pb,Galk1,Hmgcs2,Pgam1,Pnp,Ptdss1,Tpi1,Uox,Serinc3,Acaa2,Serinc1,Suclg1,Mlycd,Pla2g12a,Ormdl3,Acadsb,Paics,Mpc2,Kynu,Nudt4,Crot,Opa1,Ehhadh,Sgms2,Urah,Acat1,Nudt19,Chpt1,Atp5g3,Idh2,Prps1l3
3_Member	GO Biological Processes	GO:0006637	acyl-CoA metabolic process	-5.92061	-3.37773	10/83	15360,52538,56451,56690,66885,70456,70789,74147,110446,110959	Hmgcs2,Acaa2,Suclg1,Mlycd,Acadsb,Mpc2,Kynu,Ehhadh,Acat1,Nudt19
3_Member	GO Biological Processes	GO:0035383	thioester metabolic process	-5.92061	-3.37773	10/83	15360,52538,56451,56690,66885,70456,70789,74147,110446,110959	Hmgcs2,Acaa2,Suclg1,Mlycd,Acadsb,Mpc2,Kynu,Ehhadh,Acat1,Nudt19
3_Member	GO Biological Processes	GO:0033865	nucleoside bisphosphate metabolic process	-5.83901	-3.33037	11/105	15360,52538,56451,56690,66885,70456,70789,74114,74147,110446,110959	Hmgcs2,Acaa2,Suclg1,Mlycd,Acadsb,Mpc2,Kynu,Crot,Ehhadh,Acat1,Nudt19
3_Member	GO Biological Processes	GO:0033875	ribonucleoside bisphosphate metabolic process	-5.83901	-3.33037	11/105	15360,52538,56451,56690,66885,70456,70789,74114,74147,110446,110959	Hmgcs2,Acaa2,Suclg1,Mlycd,Acadsb,Mpc2,Kynu,Crot,Ehhadh,Acat1,Nudt19
3_Member	GO Biological Processes	GO:0034032	purine nucleoside bisphosphate metabolic process	-5.83901	-3.33037	11/105	15360,52538,56451,56690,66885,70456,70789,74114,74147,110446,110959	Hmgcs2,Acaa2,Suclg1,Mlycd,Acadsb,Mpc2,Kynu,Crot,Ehhadh,Acat1,Nudt19
3_Member	GO Biological Processes	GO:0006084	acetyl-CoA metabolic process	-4.97367	-2.59671	6/31	15360,52538,56690,70456,70789,110446	Hmgcs2,Acaa2,Mlycd,Mpc2,Kynu,Acat1
4_Summary	GO Biological Processes	GO:0044283	small molecule biosynthetic process	-9.15678	-6.22217	27/396	11611,12952,13117,13119,13123,13244,13361,13849,14873,15360,16828,18478,18950,19662,20751,21991,54326,54608,56050,56690,58810,66108,70789,107869,268860,328099,666168	Agxt,Cry1,Cyp4a10,Cyp4a14,Cyp7b1,Degs1,Dhfr,Ephx1,Gsto1,Hmgcs2,Ldha,Pah,Pnp,Rbp4,Spr,Tpi1,Elovl2,Abhd2,Cyp39a1,Mlycd,Akr1a1,Ndufa9,Kynu,Cth,Abat,Prps1l3,Cyp4a31
4_Member	GO Biological Processes	GO:0044283	small molecule biosynthetic process	-9.15678	-6.22217	27/396	11611,12952,13117,13119,13123,13244,13361,13849,14873,15360,16828,18478,18950,19662,20751,21991,54326,54608,56050,56690,58810,66108,70789,107869,268860,328099,666168	Agxt,Cry1,Cyp4a10,Cyp4a14,Cyp7b1,Degs1,Dhfr,Ephx1,Gsto1,Hmgcs2,Ldha,Pah,Pnp,Rbp4,Spr,Tpi1,Elovl2,Abhd2,Cyp39a1,Mlycd,Akr1a1,Ndufa9,Kynu,Cth,Abat,Prps1l3,Cyp4a31
4_Member	GO Biological Processes	GO:0046394	carboxylic acid biosynthetic process	-7.0115	-4.26878	18/236	11611,13117,13119,13123,13244,13361,14873,16828,18478,54326,54608,56050,56690,58810,70789,107869,268860,666168	Agxt,Cyp4a10,Cyp4a14,Cyp7b1,Degs1,Dhfr,Gsto1,Ldha,Pah,Elovl2,Abhd2,Cyp39a1,Mlycd,Akr1a1,Kynu,Cth,Abat,Cyp4a31
4_Member	GO Biological Processes	GO:0016053	organic acid biosynthetic process	-6.98374	-4.25626	18/237	11611,13117,13119,13123,13244,13361,14873,16828,18478,54326,54608,56050,56690,58810,70789,107869,268860,666168	Agxt,Cyp4a10,Cyp4a14,Cyp7b1,Degs1,Dhfr,Gsto1,Ldha,Pah,Elovl2,Abhd2,Cyp39a1,Mlycd,Akr1a1,Kynu,Cth,Abat,Cyp4a31
4_Member	GO Biological Processes	GO:0072330	monocarboxylic acid biosynthetic process	-2.41082	-0.664984	8/151	11611,13123,13244,16828,54326,54608,56050,56690	Agxt,Cyp7b1,Degs1,Ldha,Elovl2,Abhd2,Cyp39a1,Mlycd
5_Summary	GO Biological Processes	GO:0006575	cellular modified amino acid metabolic process	-8.33299	-5.50484	18/194	11615,12896,12908,13039,13361,14775,14873,19210,26943,50887,56442,72472,74114,74129,107869,109801,170442,269378	Ahcyl,Cpt2,Crat,Ctsl,Dhfr,Gpx1,Gsto1,Ptdss1,Serinc3,Hmgn5,Serinc1,Slc16a10,Crot,Dmgdh,Cth,Glo1,Bbox1,Ahcy
5_Member	GO Biological Processes	GO:0006575	cellular modified amino acid metabolic process	-8.33299	-5.50484	18/194	11615,12896,12908,13039,13361,14775,14873,19210,26943,50887,56442,72472,74114,74129,107869,109801,170442,269378	Ahcyl,Cpt2,Crat,Ctsl,Dhfr,Gpx1,Gsto1,Ptdss1,Serinc3,Hmgn5,Serinc1,Slc16a10,Crot,Dmgdh,Cth,Glo1,Bbox1,Ahcy
5_Member	GO Biological Processes	GO:0009437	carnitine metabolic process	-4.31755	-2.07215	4/13	12896,12908,74114,170442	Cpt2,Crat,Crot,Bbox1
5_Member	GO Biological Processes	GO:0006577	amino-acid betaine metabolic process	-4.04819	-1.88769	4/15	12896,12908,74114,170442	Cpt2,Crat,Crot,Bbox1
6_Summary	GO Biological Processes	GO:0072523	purine-containing compound catabolic process	-7.24257	-4.46766	9/46	11615,18950,22262,56690,71207,76974,110446,110959,269378,58810,71665,83702,105387,13039,13850,18478,20778,56050,56463,56629,70789,114664,13849,330260,328099,67054	Ahcyl,Pnp,Uox,Mlycd,Nudt4,Urah,Acat1,Nudt19,Ahcy,Akr1a1,Fuca1,Akr1c6,Akr1c14,Ctsl,Ephx2,Pah,Scarb1,Cyp39a1,Snd1,Dnase2b,Kynu,Hsd17b11,Ephx1,Pon2,Prps1l3,Paics
6_Member	GO Biological Processes	GO:0072523	purine-containing compound catabolic process	-7.24257	-4.46766	9/46	11615,18950,22262,56690,71207,76974,110446,110959,269378	Ahcyl,Pnp,Uox,Mlycd,Nudt4,Urah,Acat1,Nudt19,Ahcy
6_Member	GO Biological Processes	GO:0046130	purine ribonucleoside catabolic process	-6.53177	-3.8604	5/10	11615,18950,22262,76974,269378	Ahcyl,Pnp,Uox,Urah,Ahcy
6_Member	GO Biological Processes	GO:0006152	purine nucleoside catabolic process	-6.0464	-3.44758	5/12	11615,18950,22262,76974,269378	Ahcyl,Pnp,Uox,Urah,Ahcy
6_Member	GO Biological Processes	GO:0009154	purine ribonucleotide catabolic process	-5.7326	-3.23291	7/36	18950,22262,56690,71207,76974,110446,110959	Pnp,Uox,Mlycd,Nudt4,Urah,Acat1,Nudt19
6_Member	GO Biological Processes	GO:0006195	purine nucleotide catabolic process	-5.40849	-2.951	7/40	18950,22262,56690,71207,76974,110446,110959	Pnp,Uox,Mlycd,Nudt4,Urah,Acat1,Nudt19
6_Member	GO Biological Processes	GO:0042454	ribonucleoside catabolic process	-5.32871	-2.87919	5/16	11615,18950,22262,76974,269378	Ahcyl,Pnp,Uox,Urah,Ahcy
6_Member	GO Biological Processes	GO:1901657	glycosyl compound metabolic process	-5.18083	-2.7691	9/79	11615,18950,22262,58810,71665,76974,83702,105387,269378	Ahcyl,Pnp,Uox,Akr1a1,Fuca1,Urah,Akr1c6,Akr1c14,Ahcy
6_Member	GO Biological Processes	GO:1901658	glycosyl compound catabolic process	-5.061	-2.67045	6/30	11615,18950,22262,71665,76974,269378	Ahcyl,Pnp,Uox,Fuca1,Urah,Ahcy
6_Member	GO Biological Processes	GO:0009261	ribonucleotide catabolic process	-5.05319	-2.66949	7/45	18950,22262,56690,71207,76974,110446,110959	Pnp,Uox,Mlycd,Nudt4,Urah,Acat1,Nudt19
6_Member	GO Biological Processes	GO:0009164	nucleoside catabolic process	-4.58422	-2.2694	5/22	11615,18950,22262,76974,269378	Ahcyl,Pnp,Uox,Urah,Ahcy
6_Member	GO Biological Processes	GO:1901136	carbohydrate derivative catabolic process	-4.45956	-2.16308	11/146	11615,13039,18950,22262,56690,71207,71665,76974,110446,110959,269378	Ahcyl,Ctsl,Pnp,Uox,Mlycd,Nudt4,Fuca1,Urah,Acat1,Nudt19,Ahcy
6_Member	GO Biological Processes	GO:0006148	inosine catabolic process	-4.34903	-2.08856	3/5	18950,22262,76974	Pnp,Uox,Urah
6_Member	GO Biological Processes	GO:0006149	deoxyinosine catabolic process	-4.34903	-2.08856	3/5	18950,22262,76974	Pnp,Uox,Urah
6_Member	GO Biological Processes	GO:0046094	deoxyinosine metabolic process	-4.34903	-2.08856	3/5	18950,22262,76974	Pnp,Uox,Urah
6_Member	GO Biological Processes	GO:1901361	organic cyclic compound catabolic process	-4.31755	-2.07215	17/333	11615,13850,18478,18950,20778,22262,56050,56463,56629,56690,70789,71207,76974,110446,110959,114664,269378	Ahcyl,Ephx2,Pah,Pnp,Scarb1,Uox,Cyp39a1,Snd1,Dnase2b,Mlycd,Kynu,Nudt4,Urah,Acat1,Nudt19,Hsd17b11,Ahcy
6_Member	GO Biological Processes	GO:0034656	nucleobase-containing small molecule catabolic process	-4.21043	-1.97958	5/26	11615,18950,22262,76974,269378	Ahcyl,Pnp,Uox,Urah,Ahcy
6_Member	GO Biological Processes	GO:0019439	aromatic compound catabolic process	-4.18558	-1.96418	16/308	11615,13849,13850,18478,18950,22262,56463,56629,56690,70789,71207,76974,110446,110959,269378,330260	Ahcyl,Ephx1,Ephx2,Pah,Pnp,Uox,Snd1,Dnase2b,Mlycd,Kynu,Nudt4,Urah,Acat1,Nudt19,Ahcy,Pon2
6_Member	GO Biological Processes	GO:0046128	purine ribonucleoside metabolic process	-4.12742	-1.92186	5/27	11615,18950,22262,76974,269378	Ahcyl,Pnp,Uox,Urah,Ahcy
6_Member	GO Biological Processes	GO:0006157	deoxyadenosine catabolic process	-4.0534	-1.88882	3/6	18950,22262,76974	Pnp,Uox,Urah
6_Member	GO Biological Processes	GO:0006161	deoxyguanosine catabolic process	-4.0534	-1.88882	3/6	18950,22262,76974	Pnp,Uox,Urah
6_Member	GO Biological Processes	GO:0042453	deoxyguanosine metabolic process	-4.0534	-1.88882	3/6	18950,22262,76974	Pnp,Uox,Urah
6_Member	GO Biological Processes	GO:0046090	deoxyadenosine metabolic process	-4.0534	-1.88882	3/6	18950,22262,76974	Pnp,Uox,Urah
6_Member	GO Biological Processes	GO:0009166	nucleotide catabolic process	-3.99114	-1.83468	7/65	18950,22262,56690,71207,76974,110446,110959	Pnp,Uox,Mlycd,Nudt4,Urah,Acat1,Nudt19
6_Member	GO Biological Processes	GO:0046415	urate metabolic process	-3.8182	-1.7193	4/17	18950,22262,76974,328099	Pnp,Uox,Urah,Prps1l3
6_Member	GO Biological Processes	GO:0006154	adenosine catabolic process	-3.81577	-1.7193	3/7	18950,22262,76974	Pnp,Uox,Urah
6_Member	GO Biological Processes	GO:0046059	dAMP catabolic process	-3.81577	-1.7193	3/7	18950,22262,76974	Pnp,Uox,Urah
6_Member	GO Biological Processes	GO:0046124	purine deoxyribonucleoside catabolic process	-3.81577	-1.7193	3/7	18950,22262,76974	Pnp,Uox,Urah
6_Member	GO Biological Processes	GO:0009119	ribonucleoside metabolic process	-3.69469	-1.62538	5/33	11615,18950,22262,76974,269378	Ahcyl,Pnp,Uox,Urah,Ahcy
6_Member	GO Biological Processes	GO:0042278	purine nucleoside metabolic process	-3.63153	-1.58552	5/34	11615,18950,22262,76974,269378	Ahcyl,Pnp,Uox,Urah,Ahcy
6_Member	GO Biological Processes	GO:0006204	IMP catabolic process	-3.61704	-1.58552	3/8	18950,22262,76974	Pnp,Uox,Urah
6_Member	GO Biological Processes	GO:0046098	guanine metabolic process	-3.61704	-1.58552	3/8	18950,22262,76974	Pnp,Uox,Urah
6_Member	GO Biological Processes	GO:0046100	hypoxanthine metabolic process	-3.61704	-1.58552	3/8	22262,76974,328099	Uox,Urah,Prps1l3
6_Member	GO Biological Processes	GO:0046102	inosine metabolic process	-3.61704	-1.58552	3/8	18950,22262,76974	Pnp,Uox,Urah
6_Member	GO Biological Processes	GO:0046122	purine deoxyribonucleoside metabolic process	-3.61704	-1.58552	3/8	18950,22262,76974	Pnp,Uox,Urah
6_Member	GO Biological Processes	GO:1901292	nucleoside phosphate catabolic process	-3.59784	-1.56932	7/75	18950,22262,56690,71207,76974,110446,110959	Pnp,Uox,Mlycd,Nudt4,Urah,Acat1,Nudt19
6_Member	GO Biological Processes	GO:0006144	purine nucleobase metabolic process	-3.52664	-1.50702	4/20	18950,22262,76974,328099	Pnp,Uox,Urah,Prps1l3
6_Member	GO Biological Processes	GO:0046038	GMP catabolic process	-3.44635	-1.46867	3/9	18950,22262,76974	Pnp,Uox,Urah
6_Member	GO Biological Processes	GO:0046121	deoxyribonucleoside catabolic process	-3.44635	-1.46867	3/9	18950,22262,76974	Pnp,Uox,Urah
6_Member	GO Biological Processes	GO:0006196	AMP catabolic process	-3.29683	-1.34248	3/10	18950,22262,76974	Pnp,Uox,Urah
6_Member	GO Biological Processes	GO:0046053	dAMP metabolic process	-3.29683	-1.34248	3/10	18950,22262,76974	Pnp,Uox,Urah
6_Member	GO Biological Processes	GO:0046055	dGMP catabolic process	-3.29683	-1.34248	3/10	18950,22262,76974	Pnp,Uox,Urah
6_Member	GO Biological Processes	GO:0046040	IMP metabolic process	-3.2084	-1.25656	4/24	18950,22262,67054,76974	Pnp,Uox,Paics,Urah
6_Member	GO Biological Processes	GO:0009172	purine deoxyribonucleoside monophosphate catabolic process	-3.16392	-1.22201	3/11	18950,22262,76974	Pnp,Uox,Urah
6_Member	GO Biological Processes	GO:0046037	GMP metabolic process	-3.13838	-1.20135	4/25	18950,22262,67054,76974	Pnp,Uox,Paics,Urah
6_Member	GO Biological Processes	GO:0000255	allantoin metabolic process	-3.04436	-1.13323	3/12	18950,22262,76974	Pnp,Uox,Urah
6_Member	GO Biological Processes	GO:0009120	deoxyribonucleoside metabolic process	-2.93579	-1.06813	3/13	18950,22262,76974	Pnp,Uox,Urah
6_Member	GO Biological Processes	GO:0046054	dGMP metabolic process	-2.93579	-1.06813	3/13	18950,22262,76974	Pnp,Uox,Urah
6_Member	GO Biological Processes	GO:0046033	AMP metabolic process	-2.83109	-0.99339	4/30	18950,22262,67054,76974	Pnp,Uox,Paics,Urah
6_Member	GO Biological Processes	GO:0009155	purine deoxyribonucleotide catabolic process	-2.74488	-0.931227	3/15	18950,22262,76974	Pnp,Uox,Urah
6_Member	GO Biological Processes	GO:0009169	purine ribonucleoside monophosphate catabolic process	-2.74488	-0.931227	3/15	18950,22262,76974	Pnp,Uox,Urah
6_Member	GO Biological Processes	GO:0009170	purine deoxyribonucleoside monophosphate metabolic process	-2.74488	-0.931227	3/15	18950,22262,76974	Pnp,Uox,Urah
6_Member	GO Biological Processes	GO:0046085	adenosine metabolic process	-2.74488	-0.931227	3/15	18950,22262,76974	Pnp,Uox,Urah
6_Member	GO Biological Processes	GO:0009112	nucleobase metabolic process	-2.67402	-0.871525	4/33	18950,22262,76974,328099	Pnp,Uox,Urah,Prps1l3
6_Member	GO Biological Processes	GO:0009128	purine nucleoside monophosphate catabolic process	-2.66007	-0.864712	3/16	18950,22262,76974	Pnp,Uox,Urah
6_Member	GO Biological Processes	GO:0009116	nucleoside metabolic process	-2.6584	-0.864712	5/55	11615,18950,22262,76974,269378	Ahcyl,Pnp,Uox,Urah,Ahcy
6_Member	GO Biological Processes	GO:0044270	cellular nitrogen compound catabolic process	-2.51618	-0.742933	12/284	11615,18950,22262,56463,56629,56690,70789,71207,76974,110446,110959,269378	Ahcyl,Pnp,Uox,Snd1,Dnase2b,Mlycd,Kynu,Nudt4,Urah,Acat1,Nudt19,Ahcy
6_Member	GO Biological Processes	GO:0046700	heterocycle catabolic process	-2.50386	-0.73393	12/285	11615,18950,22262,56463,56629,56690,70789,71207,76974,110446,110959,269378	Ahcyl,Pnp,Uox,Snd1,Dnase2b,Mlycd,Kynu,Nudt4,Urah,Acat1,Nudt19,Ahcy
6_Member	GO Biological Processes	GO:0009167	purine ribonucleoside monophosphate metabolic process	-2.40479	-0.6621	4/39	18950,22262,67054,76974	Pnp,Uox,Paics,Urah
6_Member	GO Biological Processes	GO:0034655	nucleobase-containing compound catabolic process	-2.40409	-0.6621	11/256	11615,18950,22262,56463,56629,56690,71207,76974,110446,110959,269378	Ahcyl,Pnp,Uox,Snd1,Dnase2b,Mlycd,Nudt4,Urah,Acat1,Nudt19,Ahcy
6_Member	GO Biological Processes	GO:0009159	deoxyribonucleoside monophosphate catabolic process	-2.37276	-0.636193	3/20	18950,22262,76974	Pnp,Uox,Urah
6_Member	GO Biological Processes	GO:0009126	purine nucleoside monophosphate metabolic process	-2.28793	-0.570804	4/42	18950,22262,67054,76974	Pnp,Uox,Paics,Urah
6_Member	GO Biological Processes	GO:0009158	ribonucleoside monophosphate catabolic process	-2.25282	-0.550073	3/22	18950,22262,76974	Pnp,Uox,Urah
6_Member	GO Biological Processes	GO:0009151	purine deoxyribonucleotide metabolic process	-2.19745	-0.503112	3/23	18950,22262,76974	Pnp,Uox,Urah
6_Member	GO Biological Processes	GO:0009125	nucleoside monophosphate catabolic process	-2.09459	-0.42975	3/25	18950,22262,76974	Pnp,Uox,Urah
6_Member	GO Biological Processes	GO:0046386	deoxyribose phosphate catabolic process	-2.04666	-0.392071	3/26	18950,22262,76974	Pnp,Uox,Urah
6_Member	GO Biological Processes	GO:0009264	deoxyribonucleotide catabolic process	-2.00082	-0.358711	3/27	18950,22262,76974	Pnp,Uox,Urah
7_Summary	GO Biological Processes	GO:0044273	sulfur compound catabolic process	-6.90384	-4.19107	7/25	11611,11615,11720,56690,110446,110959,269378,18478,66885,68133,70789,104174,268860,13361,20751,107869	Agxt,Ahcyl,Mat1a,Mlycd,Acat1,Nudt19,Ahcy,Pah,Acadsb,Gcsh,Kynu,Gldc,Abat,Dhfr,Spr,Cth
7_Member	GO Biological Processes	GO:0044273	sulfur compound catabolic process	-6.90384	-4.19107	7/25	11611,11615,11720,56690,110446,110959,269378	Agxt,Ahcyl,Mat1a,Mlycd,Acat1,Nudt19,Ahcy
7_Member	GO Biological Processes	GO:0009063	cellular amino acid catabolic process	-6.32559	-3.67977	11/94	11611,11615,11720,18478,66885,68133,70789,104174,110446,268860,269378	Agxt,Ahcyl,Mat1a,Pah,Acadsb,Gcsh,Kynu,Gldc,Acat1,Abat,Ahcy
7_Member	GO Biological Processes	GO:1901606	alpha-amino acid catabolic process	-6.22804	-3.60636	10/77	11611,11615,11720,18478,66885,68133,70789,104174,110446,269378	Agxt,Ahcyl,Mat1a,Pah,Acadsb,Gcsh,Kynu,Gldc,Acat1,Ahcy
7_Member	GO Biological Processes	GO:1901605	alpha-amino acid metabolic process	-5.12709	-2.72254	13/174	11611,11615,11720,13361,18478,20751,66885,68133,70789,104174,107869,110446,269378	Agxt,Ahcyl,Mat1a,Dhfr,Pah,Spr,Acadsb,Gcsh,Kynu,Gldc,Cth,Acat1,Ahcy
7_Member	GO Biological Processes	GO:0006520	cellular amino acid metabolic process	-4.09352	-1.89927	14/249	11611,11615,11720,13361,18478,20751,66885,68133,70789,104174,107869,110446,268860,269378	Agxt,Ahcyl,Mat1a,Dhfr,Pah,Spr,Acadsb,Gcsh,Kynu,Gldc,Cth,Acat1,Abat,Ahcy
7_Member	GO Biological Processes	GO:0006544	glycine metabolic process	-3.92898	-1.796	4/16	11611,13361,68133,104174	Agxt,Dhfr,Gcsh,Gldc
7_Member	GO Biological Processes	GO:0009069	serine family amino acid metabolic process	-3.51148	-1.50058	5/36	11611,13361,68133,104174,107869	Agxt,Dhfr,Gcsh,Gldc,Cth
7_Member	GO Biological Processes	GO:0009071	serine family amino acid catabolic process	-2.93579	-1.06813	3/13	11611,68133,104174	Agxt,Gcsh,Gldc
7_Member	GO Biological Processes	GO:0009070	serine family amino acid biosynthetic process	-2.66007	-0.864712	3/16	11611,13361,107869	Agxt,Dhfr,Cth
7_Member	GO Biological Processes	GO:0008652	cellular amino acid biosynthetic process	-2.52376	-0.748853	5/59	11611,13361,18478,107869,268860	Agxt,Dhfr,Pah,Cth,Abat
8_Summary	GO Biological Processes	GO:0035966	response to topologically incorrect protein	-6.79907	-4.10055	13/124	12759,14828,15526,54197,56334,56491,64136,74840,109815,110920,214424,226641,100037258,20316,54609,66753,77006,17713,67943,270166	Clu,Hspa5,Hspa9,Rnf5,Tmed2,Vapb,Sdf2l1,Manf,Selenos,Hspa13,Parp16,Atf6,Dnajc3,Sdf2,Ubqln2,Erlec1,Ddrgk1,Grpel1,Mesd,Clpx
8_Member	GO Biological Processes	GO:0035966	response to topologically incorrect protein	-6.79907	-4.10055	13/124	12759,14828,15526,54197,56334,56491,64136,74840,109815,110920,214424,226641,100037258	Clu,Hspa5,Hspa9,Rnf5,Tmed2,Vapb,Sdf2l1,Manf,Selenos,Hspa13,Parp16,Atf6,Dnajc3
8_Member	GO Biological Processes	GO:0035967	cellular response to topologically incorrect protein	-6.4703	-3.81189	11/91	14828,15526,54197,56334,56491,64136,109815,110920,214424,226641,100037258	Hspa5,Hspa9,Rnf5,Tmed2,Vapb,Sdf2l1,Selenos,Hspa13,Parp16,Atf6,Dnajc3
8_Member	GO Biological Processes	GO:0034620	cellular response to unfolded protein	-5.57155	-3.09767	9/71	14828,15526,56334,56491,109815,110920,214424,226641,100037258	Hspa5,Hspa9,Tmed2,Vapb,Selenos,Hspa13,Parp16,Atf6,Dnajc3
8_Member	GO Biological Processes	GO:0006986	response to unfolded protein	-5.09965	-2.70215	10/102	14828,15526,56334,56491,74840,109815,110920,214424,226641,100037258	Hspa5,Hspa9,Tmed2,Vapb,Manf,Selenos,Hspa13,Parp16,Atf6,Dnajc3
8_Member	GO Biological Processes	GO:0030968	endoplasmic reticulum unfolded protein response	-4.74156	-2.39677	7/50	14828,56334,56491,109815,214424,226641,100037258	Hspa5,Tmed2,Vapb,Selenos,Parp16,Atf6,Dnajc3
8_Member	GO Biological Processes	GO:0036498	IRE1-mediated unfolded protein response	-4.0534	-1.88882	3/6	14828,56491,214424	Hspa5,Vapb,Parp16
8_Member	GO Biological Processes	GO:0051085	chaperone cofactor-dependent protein refolding	-3.76012	-1.67404	5/32	14828,15526,20316,64136,110920	Hspa5,Hspa9,Sdf2,Sdf2l1,Hspa13
8_Member	GO Biological Processes	GO:0034976	response to endoplasmic reticulum stress	-3.50447	-1.49928	12/218	14828,54197,54609,56334,56491,64136,66753,77006,109815,214424,226641,100037258	Hspa5,Rnf5,Ubqln2,Tmed2,Vapb,Sdf2l1,Erlec1,Ddrgk1,Selenos,Parp16,Atf6,Dnajc3
8_Member	GO Biological Processes	GO:0006457	protein folding	-3.46189	-1.46867	10/159	12759,14828,15526,17713,20316,64136,67943,110920,270166,100037258	Clu,Hspa5,Hspa9,Grpel1,Sdf2,Sdf2l1,Mesd,Hspa13,Clpx,Dnajc3
8_Member	GO Biological Processes	GO:0051084	'de novo' posttranslational protein folding	-3.45435	-1.46867	5/37	14828,15526,20316,64136,110920	Hspa5,Hspa9,Sdf2,Sdf2l1,Hspa13
8_Member	GO Biological Processes	GO:0006458	'de novo' protein folding	-3.39899	-1.42922	5/38	14828,15526,20316,64136,110920	Hspa5,Hspa9,Sdf2,Sdf2l1,Hspa13
8_Member	GO Biological Processes	GO:0061077	chaperone-mediated protein folding	-3.20288	-1.25603	6/63	12759,14828,15526,20316,64136,110920	Clu,Hspa5,Hspa9,Sdf2,Sdf2l1,Hspa13
8_Member	GO Biological Processes	GO:0042026	protein refolding	-2.74488	-0.931227	3/15	14828,15526,110920	Hspa5,Hspa9,Hspa13
9_Summary	GO Biological Processes	GO:0007005	mitochondrion organization	-6.25358	-3.62	24/447	11740,12176,12866,14004,17713,17993,18950,20463,28185,52538,53600,56486,57436,65114,66075,66108,66270,66734,68033,69773,70397,74143,104130,224904	Slc25a5,Bnip3,Cox7a2,Chchd2,Grpel1,Ndufs4,Pnp,Cox7a2l,Tomm70a,Acaa2,Timm23,Gabarap,Gabarapl1,Vps35,Chchd3,Ndufa9,Retreg1,Map1lc3a,Cox19,Timm29,Tmem70,Opa1,Ndufb11,Micos13
9_Member	GO Biological Processes	GO:0007005	mitochondrion organization	-6.25358	-3.62	24/447	11740,12176,12866,14004,17713,17993,18950,20463,28185,52538,53600,56486,57436,65114,66075,66108,66270,66734,68033,69773,70397,74143,104130,224904	Slc25a5,Bnip3,Cox7a2,Chchd2,Grpel1,Ndufs4,Pnp,Cox7a2l,Tomm70a,Acaa2,Timm23,Gabarap,Gabarapl1,Vps35,Chchd3,Ndufa9,Retreg1,Map1lc3a,Cox19,Timm29,Tmem70,Opa1,Ndufb11,Micos13
10_Summary	GO Biological Processes	GO:0006091	generation of precursor metabolites and energy	-6.00776	-3.41994	19/305	11946,11947,11950,12858,14635,15360,16828,17448,17449,17993,18648,21991,56451,66576,66841,66945,74114,110446,269951,228033,270166,13361,70789	Atp5a1,Atp5b,Atp5pb,Cox5a,Galk1,Hmgcs2,Ldha,Mdh2,Mdh1,Ndufs4,Pgam1,Tpi1,Suclg1,Uqcrh,Etfdh,Sdha,Crot,Acat1,Idh2,Atp5g3,Clpx,Dhfr,Kynu
10_Member	GO Biological Processes	GO:0006091	generation of precursor metabolites and energy	-6.00776	-3.41994	19/305	11946,11947,11950,12858,14635,15360,16828,17448,17449,17993,18648,21991,56451,66576,66841,66945,74114,110446,269951	Atp5a1,Atp5b,Atp5pb,Cox5a,Galk1,Hmgcs2,Ldha,Mdh2,Mdh1,Ndufs4,Pgam1,Tpi1,Suclg1,Uqcrh,Etfdh,Sdha,Crot,Acat1,Idh2
10_Member	GO Biological Processes	GO:0009060	aerobic respiration	-5.19755	-2.77852	11/122	11946,11947,11950,12858,17448,17449,17993,56451,66576,66945,269951	Atp5a1,Atp5b,Atp5pb,Cox5a,Mdh2,Mdh1,Ndufs4,Suclg1,Uqcrh,Sdha,Idh2
10_Member	GO Biological Processes	GO:0006099	tricarboxylic acid cycle	-4.80855	-2.44474	6/33	17448,17449,17993,56451,66945,269951	Mdh2,Mdh1,Ndufs4,Suclg1,Sdha,Idh2
10_Member	GO Biological Processes	GO:0046034	ATP metabolic process	-4.3587	-2.08856	12/177	11946,11947,11950,12858,14635,16828,18648,21991,66576,66945,228033,270166	Atp5a1,Atp5b,Atp5pb,Cox5a,Galk1,Ldha,Pgam1,Tpi1,Uqcrh,Sdha,Atp5g3,Clpx
10_Member	GO Biological Processes	GO:0045333	cellular respiration	-4.1961	-1.97	11/156	11946,11947,11950,12858,17448,17449,17993,56451,66576,66945,269951	Atp5a1,Atp5b,Atp5pb,Cox5a,Mdh2,Mdh1,Ndufs4,Suclg1,Uqcrh,Sdha,Idh2
10_Member	GO Biological Processes	GO:0015980	energy derivation by oxidation of organic compounds	-3.54095	-1.51838	12/216	11946,11947,11950,12858,16828,17448,17449,17993,56451,66576,66945,269951	Atp5a1,Atp5b,Atp5pb,Cox5a,Ldha,Mdh2,Mdh1,Ndufs4,Suclg1,Uqcrh,Sdha,Idh2
10_Member	GO Biological Processes	GO:0006119	oxidative phosphorylation	-2.63223	-0.840291	6/81	11946,11947,11950,12858,66576,66945	Atp5a1,Atp5b,Atp5pb,Cox5a,Uqcrh,Sdha
10_Member	GO Biological Processes	GO:0043648	dicarboxylic acid metabolic process	-2.60524	-0.81829	6/82	13361,17448,17449,56451,66945,70789	Dhfr,Mdh2,Mdh1,Suclg1,Sdha,Kynu
11_Summary	GO Biological Processes	GO:0120254	olefinic compound metabolic process	-5.97573	-3.39863	13/146	13095,13106,13109,13117,13119,13849,13850,14775,19662,67442,83702,105387,666168,12908,54608,74114,12896	Cyp2c29,Cyp2e1,Cyp2j5,Cyp4a10,Cyp4a14,Ephx1,Ephx2,Gpx1,Rbp4,Retsat,Akr1c6,Akr1c14,Cyp4a31,Crat,Abhd2,Crot,Cpt2
11_Member	GO Biological Processes	GO:0120254	olefinic compound metabolic process	-5.97573	-3.39863	13/146	13095,13106,13109,13117,13119,13849,13850,14775,19662,67442,83702,105387,666168	Cyp2c29,Cyp2e1,Cyp2j5,Cyp4a10,Cyp4a14,Ephx1,Ephx2,Gpx1,Rbp4,Retsat,Akr1c6,Akr1c14,Cyp4a31
11_Member	GO Biological Processes	GO:0051791	medium-chain fatty acid metabolic process	-5.55587	-3.09026	6/25	12908,13117,13119,54608,74114,666168	Crat,Cyp4a10,Cyp4a14,Abhd2,Crot,Cyp4a31
11_Member	GO Biological Processes	GO:0033559	unsaturated fatty acid metabolic process	-5.19755	-2.77852	11/122	13095,13106,13109,13117,13119,13849,13850,14775,83702,105387,666168	Cyp2c29,Cyp2e1,Cyp2j5,Cyp4a10,Cyp4a14,Ephx1,Ephx2,Gpx1,Akr1c6,Akr1c14,Cyp4a31
11_Member	GO Biological Processes	GO:0001676	long-chain fatty acid metabolic process	-4.35564	-2.08856	10/124	12896,13095,13106,13109,13117,13119,13849,13850,14775,666168	Cpt2,Cyp2c29,Cyp2e1,Cyp2j5,Cyp4a10,Cyp4a14,Ephx1,Ephx2,Gpx1,Cyp4a31
11_Member	GO Biological Processes	GO:0019369	arachidonic acid metabolic process	-4.33118	-2.0758	8/78	13095,13106,13109,13117,13119,13849,14775,666168	Cyp2c29,Cyp2e1,Cyp2j5,Cyp4a10,Cyp4a14,Ephx1,Gpx1,Cyp4a31
11_Member	GO Biological Processes	GO:0006690	icosanoid metabolic process	-4.07006	-1.88882	10/134	13095,13106,13109,13117,13119,13849,14775,83702,105387,666168	Cyp2c29,Cyp2e1,Cyp2j5,Cyp4a10,Cyp4a14,Ephx1,Gpx1,Akr1c6,Akr1c14,Cyp4a31
11_Member	GO Biological Processes	GO:0043651	linoleic acid metabolic process	-3.89843	-1.76925	5/30	13109,13117,13119,13850,666168	Cyp2j5,Cyp4a10,Cyp4a14,Ephx2,Cyp4a31
11_Member	GO Biological Processes	GO:0048252	lauric acid metabolic process	-3.61704	-1.58552	3/8	13117,13119,666168	Cyp4a10,Cyp4a14,Cyp4a31
12_Summary	GO Biological Processes	GO:2001233	regulation of apoptotic signaling pathway	-5.9144	-3.37773	22/402	11606,11740,12759,13036,13663,14161,14451,14694,14775,16410,18518,22187,26941,26943,27050,52538,60599,74143,99571,107869,108705,109815,12176,12226,12368,13244,16828,19052,21807,22192,226641	Agt,Slc25a5,Clu,Ctsh,Ei24,Fga,Gas1,Rack1,Gpx1,Itgav,Igbp1,Ubb,Slc9a3r1,Serinc3,Rps3,Acaa2,Trp53inp1,Opa1,Fgg,Cth,Pttg1ip,Selenos,Bnip3,Btg1,Casp6,Degs1,Ldha,Ppp2ca,Tsc22d1,Ube2m,Atf6
12_Member	GO Biological Processes	GO:2001233	regulation of apoptotic signaling pathway	-5.9144	-3.37773	22/402	11606,11740,12759,13036,13663,14161,14451,14694,14775,16410,18518,22187,26941,26943,27050,52538,60599,74143,99571,107869,108705,109815	Agt,Slc25a5,Clu,Ctsh,Ei24,Fga,Gas1,Rack1,Gpx1,Itgav,Igbp1,Ubb,Slc9a3r1,Serinc3,Rps3,Acaa2,Trp53inp1,Opa1,Fgg,Cth,Pttg1ip,Selenos
12_Member	GO Biological Processes	GO:2001244	positive regulation of intrinsic apoptotic signaling pathway	-3.74708	-1.66441	7/71	12759,13663,14694,22187,26941,26943,27050	Clu,Ei24,Rack1,Ubb,Slc9a3r1,Serinc3,Rps3
12_Member	GO Biological Processes	GO:2001242	regulation of intrinsic apoptotic signaling pathway	-3.70804	-1.63427	11/177	12759,13663,14694,14775,22187,26941,26943,27050,74143,108705,109815	Clu,Ei24,Rack1,Gpx1,Ubb,Slc9a3r1,Serinc3,Rps3,Opa1,Pttg1ip,Selenos
12_Member	GO Biological Processes	GO:2001234	negative regulation of apoptotic signaling pathway	-3.64656	-1.58701	13/242	11740,12759,14161,14451,14775,16410,18518,52538,74143,99571,107869,108705,109815	Slc25a5,Clu,Fga,Gas1,Gpx1,Itgav,Igbp1,Acaa2,Opa1,Fgg,Cth,Pttg1ip,Selenos
12_Member	GO Biological Processes	GO:2001235	positive regulation of apoptotic signaling pathway	-3.50582	-1.49928	10/157	11606,12759,13036,13663,14694,22187,26941,26943,27050,60599	Agt,Clu,Ctsh,Ei24,Rack1,Ubb,Slc9a3r1,Serinc3,Rps3,Trp53inp1
12_Member	GO Biological Processes	GO:0043065	positive regulation of apoptotic process	-2.18087	-0.491376	19/606	11606,12176,12226,12368,12759,13036,13244,13663,14694,16828,19052,21807,22187,22192,26941,26943,27050,60599,226641	Agt,Bnip3,Btg1,Casp6,Clu,Ctsh,Degs1,Ei24,Rack1,Ldha,Ppp2ca,Tsc22d1,Ubb,Ube2m,Slc9a3r1,Serinc3,Rps3,Trp53inp1,Atf6
12_Member	GO Biological Processes	GO:0043068	positive regulation of programmed cell death	-2.10148	-0.430115	19/617	11606,12176,12226,12368,12759,13036,13244,13663,14694,16828,19052,21807,22187,22192,26941,26943,27050,60599,226641	Agt,Bnip3,Btg1,Casp6,Clu,Ctsh,Degs1,Ei24,Rack1,Ldha,Ppp2ca,Tsc22d1,Ubb,Ube2m,Slc9a3r1,Serinc3,Rps3,Trp53inp1,Atf6
13_Summary	GO Biological Processes	GO:1901615	organic hydroxy compound metabolic process	-5.63654	-3.14563	23/451	13039,13106,13123,13361,13849,14635,15360,16828,17993,19662,20751,20778,21991,56050,58810,67442,71207,72472,83702,105387,109801,238055,269951	Ctsl,Cyp2e1,Cyp7b1,Dhfr,Ephx1,Galk1,Hmgcs2,Ldha,Ndufs4,Rbp4,Spr,Scarb1,Tpi1,Cyp39a1,Akr1a1,Retsat,Nudt4,Slc16a10,Akr1c6,Akr1c14,Glo1,Apob,Idh2
13_Member	GO Biological Processes	GO:1901615	organic hydroxy compound metabolic process	-5.63654	-3.14563	23/451	13039,13106,13123,13361,13849,14635,15360,16828,17993,19662,20751,20778,21991,56050,58810,67442,71207,72472,83702,105387,109801,238055,269951	Ctsl,Cyp2e1,Cyp7b1,Dhfr,Ephx1,Galk1,Hmgcs2,Ldha,Ndufs4,Rbp4,Spr,Scarb1,Tpi1,Cyp39a1,Akr1a1,Retsat,Nudt4,Slc16a10,Akr1c6,Akr1c14,Glo1,Apob,Idh2
13_Member	GO Biological Processes	GO:0006066	alcohol metabolic process	-4.85568	-2.48534	17/302	13123,13361,13849,14635,15360,19662,20751,20778,21991,56050,58810,67442,71207,83702,105387,238055,269951	Cyp7b1,Dhfr,Ephx1,Galk1,Hmgcs2,Rbp4,Spr,Scarb1,Tpi1,Cyp39a1,Akr1a1,Retsat,Nudt4,Akr1c6,Akr1c14,Apob,Idh2
13_Member	GO Biological Processes	GO:0034312	diol biosynthetic process	-2.25282	-0.550073	3/22	13361,13849,20751	Dhfr,Ephx1,Spr
13_Member	GO Biological Processes	GO:0019751	polyol metabolic process	-2.16037	-0.474275	6/101	13361,13849,14635,20751,21991,71207	Dhfr,Ephx1,Galk1,Spr,Tpi1,Nudt4
14_Summary	GO Biological Processes	GO:0016236	macroautophagy	-5.22939	-2.79538	12/145	13663,21767,22320,54609,56486,57436,60599,66048,66270,66734,77006,224647,12759,56374,68184,11984,65114,71900,12266,56629,65019	Ei24,Tex264,Vamp8,Ubqln2,Gabarap,Gabarapl1,Trp53inp1,Emc6,Retreg1,Map1lc3a,Ddrgk1,Ilrun,Clu,Tmem59,Denr,Atp6v0c,Vps35,Tmem106b,C3,Dnase2b,Rpl23
14_Member	GO Biological Processes	GO:0016236	macroautophagy	-5.22939	-2.79538	12/145	13663,21767,22320,54609,56486,57436,60599,66048,66270,66734,77006,224647	Ei24,Tex264,Vamp8,Ubqln2,Gabarap,Gabarapl1,Trp53inp1,Emc6,Retreg1,Map1lc3a,Ddrgk1,Ilrun
14_Member	GO Biological Processes	GO:0006914	autophagy	-3.94788	-1.80722	14/257	12759,13663,21767,22320,54609,56374,56486,57436,60599,66048,66270,66734,77006,224647	Clu,Ei24,Tex264,Vamp8,Ubqln2,Tmem59,Gabarap,Gabarapl1,Trp53inp1,Emc6,Retreg1,Map1lc3a,Ddrgk1,Ilrun
14_Member	GO Biological Processes	GO:0061919	process utilizing autophagic mechanism	-3.94788	-1.80722	14/257	12759,13663,21767,22320,54609,56374,56486,57436,60599,66048,66270,66734,77006,224647	Clu,Ei24,Tex264,Vamp8,Ubqln2,Tmem59,Gabarap,Gabarapl1,Trp53inp1,Emc6,Retreg1,Map1lc3a,Ddrgk1,Ilrun
14_Member	GO Biological Processes	GO:1903008	organelle disassembly	-3.45799	-1.46867	7/79	21767,56486,57436,66270,66734,68184,77006	Tex264,Gabarap,Gabarapl1,Retreg1,Map1lc3a,Denr,Ddrgk1
14_Member	GO Biological Processes	GO:0006995	cellular response to nitrogen starvation	-3.44635	-1.46867	3/9	56486,57436,66734	Gabarap,Gabarapl1,Map1lc3a
14_Member	GO Biological Processes	GO:0043562	cellular response to nitrogen levels	-3.44635	-1.46867	3/9	56486,57436,66734	Gabarap,Gabarapl1,Map1lc3a
14_Member	GO Biological Processes	GO:0000045	autophagosome assembly	-2.99252	-1.0949	6/69	54609,56486,57436,60599,66048,66734	Ubqln2,Gabarap,Gabarapl1,Trp53inp1,Emc6,Map1lc3a
14_Member	GO Biological Processes	GO:0007033	vacuole organization	-2.9427	-1.06813	9/154	11984,54609,56486,57436,60599,65114,66048,66734,71900	Atp6v0c,Ubqln2,Gabarap,Gabarapl1,Trp53inp1,Vps35,Emc6,Map1lc3a,Tmem106b
14_Member	GO Biological Processes	GO:1905037	autophagosome organization	-2.74453	-0.931227	6/77	54609,56486,57436,60599,66048,66734	Ubqln2,Gabarap,Gabarapl1,Trp53inp1,Emc6,Map1lc3a
14_Member	GO Biological Processes	GO:0022411	cellular component disassembly	-2.45555	-0.701825	11/252	12266,21767,22320,56486,56629,57436,65019,66270,66734,68184,77006	C3,Tex264,Vamp8,Gabarap,Dnase2b,Gabarapl1,Rpl23,Retreg1,Map1lc3a,Denr,Ddrgk1
14_Member	GO Biological Processes	GO:0000422	autophagy of mitochondrion	-2.11374	-0.438405	4/47	56486,57436,66270,66734	Gabarap,Gabarapl1,Retreg1,Map1lc3a
14_Member	GO Biological Processes	GO:0061726	mitochondrion disassembly	-2.11374	-0.438405	4/47	56486,57436,66270,66734	Gabarap,Gabarapl1,Retreg1,Map1lc3a
15_Summary	GO Biological Processes	GO:0007029	endoplasmic reticulum organization	-4.79443	-2.43705	9/88	19325,53421,56334,56491,66048,66087,68585,69683,73024,69773,14828,65114,66980,12759,13244,19344,20720,26941,75985,271457	Rab10,Sec61a1,Tmed2,Vapb,Emc6,Emc3,Rtn4,Emc10,Emc7,Timm29,Hspa5,Vps35,Zdhhc6,Clu,Degs1,Rab5b,Serpine2,Slc9a3r1,Rab30,Rab5a
15_Member	GO Biological Processes	GO:0007029	endoplasmic reticulum organization	-4.79443	-2.43705	9/88	19325,53421,56334,56491,66048,66087,68585,69683,73024	Rab10,Sec61a1,Tmed2,Vapb,Emc6,Emc3,Rtn4,Emc10,Emc7
15_Member	GO Biological Processes	GO:0045050	protein insertion into ER membrane by stop-transfer membrane-anchor sequence	-4.64186	-2.3153	4/11	66048,66087,69683,73024	Emc6,Emc3,Emc10,Emc7
15_Member	GO Biological Processes	GO:0045048	protein insertion into ER membrane	-4.3882	-2.10141	5/24	53421,66048,66087,69683,73024	Sec61a1,Emc6,Emc3,Emc10,Emc7
15_Member	GO Biological Processes	GO:0071816	tail-anchored membrane protein insertion into ER membrane	-3.71478	-1.63548	4/18	66048,66087,69683,73024	Emc6,Emc3,Emc10,Emc7
15_Member	GO Biological Processes	GO:0051205	protein insertion into membrane	-3.70688	-1.63427	6/51	53421,66048,66087,69683,69773,73024	Sec61a1,Emc6,Emc3,Emc10,Timm29,Emc7
15_Member	GO Biological Processes	GO:0090150	establishment of protein localization to membrane	-2.57474	-0.79479	10/208	14828,19325,53421,65114,66048,66087,66980,69683,69773,73024	Hspa5,Rab10,Sec61a1,Vps35,Emc6,Emc3,Zdhhc6,Emc10,Timm29,Emc7
15_Member	GO Biological Processes	GO:0010256	endomembrane system organization	-2.2725	-0.561184	16/466	12759,13244,19325,19344,20720,26941,53421,56334,56491,66048,66087,68585,69683,73024,75985,271457	Clu,Degs1,Rab10,Rab5b,Serpine2,Slc9a3r1,Sec61a1,Tmed2,Vapb,Emc6,Emc3,Rtn4,Emc10,Emc7,Rab30,Rab5a
16_Summary	GO Biological Processes	GO:1905550	regulation of protein localization to endoplasmic reticulum	-4.74155	-2.39677	3/4	68585,77006,218490,21767,66270	Rtn4,Ddrgk1,Btf3,Tex264,Retreg1
16_Member	GO Biological Processes	GO:1905550	regulation of protein localization to endoplasmic reticulum	-4.74155	-2.39677	3/4	68585,77006,218490	Rtn4,Ddrgk1,Btf3
16_Member	GO Biological Processes	GO:0061709	reticulophagy	-2.83643	-0.996792	3/14	21767,66270,77006	Tex264,Retreg1,Ddrgk1
17_Summary	GO Biological Processes	GO:1990542	mitochondrial transmembrane transport	-4.67613	-2.34358	9/91	11740,11946,11947,11950,17713,18408,53600,70456,74143,11928,11973,11984,52466,228033,18950,56690,67054,70789,110446,269951,328099,12176,28185,52538,65114,69773,15360,19210,21991,56442,66612,74442,212862,12445,13135,20454,50935,59048,12892,13361,14873,15259,18148,20751,52530,58810	Slc25a5,Atp5a1,Atp5b,Atp5pb,Grpel1,Slc25a15,Timm23,Mpc2,Opa1,Atp1a1,Atp6v1e1,Atp6v0c,Slc46a1,Atp5g3,Pnp,Mlycd,Paics,Kynu,Acat1,Idh2,Prps1l3,Bnip3,Tomm70a,Acaa2,Vps35,Timm29,Hmgcs2,Ptdss1,Tpi1,Serinc1,Ormdl3,Sgms2,Chpt1,Ccnd3,Dad1,St3gal5,St6galnac6,C1galt1c1,Cpox,Dhfr,Gsto1,Hipk3,Npm1,Spr,Nhp2,Akr1a1
17_Member	GO Biological Processes	GO:1990542	mitochondrial transmembrane transport	-4.67613	-2.34358	9/91	11740,11946,11947,11950,17713,18408,53600,70456,74143	Slc25a5,Atp5a1,Atp5b,Atp5pb,Grpel1,Slc25a15,Timm23,Mpc2,Opa1
17_Member	GO Biological Processes	GO:1902600	proton transmembrane transport	-4.54147	-2.2324	8/73	11928,11946,11947,11950,11973,11984,52466,228033	Atp1a1,Atp5a1,Atp5b,Atp5pb,Atp6v1e1,Atp6v0c,Slc46a1,Atp5g3
17_Member	GO Biological Processes	GO:0009165	nucleotide biosynthetic process	-4.31111	-2.07062	12/179	11946,11947,11950,18950,56690,67054,70456,70789,110446,228033,269951,328099	Atp5a1,Atp5b,Atp5pb,Pnp,Mlycd,Paics,Mpc2,Kynu,Acat1,Atp5g3,Idh2,Prps1l3
17_Member	GO Biological Processes	GO:0006839	mitochondrial transport	-4.29881	-2.06317	11/152	11740,11946,11947,11950,12176,17713,28185,52538,53600,65114,69773	Slc25a5,Atp5a1,Atp5b,Atp5pb,Bnip3,Grpel1,Tomm70a,Acaa2,Timm23,Vps35,Timm29
17_Member	GO Biological Processes	GO:1901293	nucleoside phosphate biosynthetic process	-4.17245	-1.95723	12/185	11946,11947,11950,18950,56690,67054,70456,70789,110446,228033,269951,328099	Atp5a1,Atp5b,Atp5pb,Pnp,Mlycd,Paics,Mpc2,Kynu,Acat1,Atp5g3,Idh2,Prps1l3
17_Member	GO Biological Processes	GO:0006164	purine nucleotide biosynthetic process	-4.12497	-1.92186	10/132	11946,11947,11950,18950,56690,67054,70456,110446,228033,328099	Atp5a1,Atp5b,Atp5pb,Pnp,Mlycd,Paics,Mpc2,Acat1,Atp5g3,Prps1l3
17_Member	GO Biological Processes	GO:0090407	organophosphate biosynthetic process	-4.10541	-1.90676	19/416	11946,11947,11950,15360,18950,19210,21991,56442,56690,66612,67054,70456,70789,74442,110446,212862,228033,269951,328099	Atp5a1,Atp5b,Atp5pb,Hmgcs2,Pnp,Ptdss1,Tpi1,Serinc1,Mlycd,Ormdl3,Paics,Mpc2,Kynu,Sgms2,Acat1,Chpt1,Atp5g3,Idh2,Prps1l3
17_Member	GO Biological Processes	GO:0072522	purine-containing compound biosynthetic process	-3.96332	-1.81483	10/138	11946,11947,11950,18950,56690,67054,70456,110446,228033,328099	Atp5a1,Atp5b,Atp5pb,Pnp,Mlycd,Paics,Mpc2,Acat1,Atp5g3,Prps1l3
17_Member	GO Biological Processes	GO:0046390	ribose phosphate biosynthetic process	-3.81043	-1.71745	10/144	11946,11947,11950,18950,56690,67054,70456,110446,228033,328099	Atp5a1,Atp5b,Atp5pb,Pnp,Mlycd,Paics,Mpc2,Acat1,Atp5g3,Prps1l3
17_Member	GO Biological Processes	GO:0009152	purine ribonucleotide biosynthetic process	-3.65315	-1.59037	9/123	11946,11947,11950,18950,56690,67054,70456,110446,228033	Atp5a1,Atp5b,Atp5pb,Pnp,Mlycd,Paics,Mpc2,Acat1,Atp5g3
17_Member	GO Biological Processes	GO:0015985	energy coupled proton transport, down electrochemical gradient	-3.61783	-1.58552	4/19	11946,11947,11950,228033	Atp5a1,Atp5b,Atp5pb,Atp5g3
17_Member	GO Biological Processes	GO:0015986	ATP synthesis coupled proton transport	-3.61783	-1.58552	4/19	11946,11947,11950,228033	Atp5a1,Atp5b,Atp5pb,Atp5g3
17_Member	GO Biological Processes	GO:0009260	ribonucleotide biosynthetic process	-3.35299	-1.38582	9/135	11946,11947,11950,18950,56690,67054,70456,110446,228033	Atp5a1,Atp5b,Atp5pb,Pnp,Mlycd,Paics,Mpc2,Acat1,Atp5g3
17_Member	GO Biological Processes	GO:0009205	purine ribonucleoside triphosphate metabolic process	-3.13014	-1.19553	6/65	11946,11947,11950,18950,74143,228033	Atp5a1,Atp5b,Atp5pb,Pnp,Opa1,Atp5g3
17_Member	GO Biological Processes	GO:0009206	purine ribonucleoside triphosphate biosynthetic process	-3.00992	-1.10559	5/46	11946,11947,11950,18950,228033	Atp5a1,Atp5b,Atp5pb,Pnp,Atp5g3
17_Member	GO Biological Processes	GO:0009199	ribonucleoside triphosphate metabolic process	-2.99252	-1.0949	6/69	11946,11947,11950,18950,74143,228033	Atp5a1,Atp5b,Atp5pb,Pnp,Opa1,Atp5g3
17_Member	GO Biological Processes	GO:0009145	purine nucleoside triphosphate biosynthetic process	-2.96696	-1.08027	5/47	11946,11947,11950,18950,228033	Atp5a1,Atp5b,Atp5pb,Pnp,Atp5g3
17_Member	GO Biological Processes	GO:0009201	ribonucleoside triphosphate biosynthetic process	-2.88422	-1.02678	5/49	11946,11947,11950,18950,228033	Atp5a1,Atp5b,Atp5pb,Pnp,Atp5g3
17_Member	GO Biological Processes	GO:0009144	purine nucleoside triphosphate metabolic process	-2.86434	-1.00891	6/73	11946,11947,11950,18950,74143,228033	Atp5a1,Atp5b,Atp5pb,Pnp,Opa1,Atp5g3
17_Member	GO Biological Processes	GO:0042776	mitochondrial ATP synthesis coupled proton transport	-2.83643	-0.996792	3/14	11946,11947,11950	Atp5a1,Atp5b,Atp5pb
17_Member	GO Biological Processes	GO:0006754	ATP biosynthetic process	-2.57829	-0.796651	4/35	11946,11947,11950,228033	Atp5a1,Atp5b,Atp5pb,Atp5g3
17_Member	GO Biological Processes	GO:0009142	nucleoside triphosphate biosynthetic process	-2.49183	-0.727032	5/60	11946,11947,11950,18950,228033	Atp5a1,Atp5b,Atp5pb,Pnp,Atp5g3
17_Member	GO Biological Processes	GO:0009141	nucleoside triphosphate metabolic process	-2.33336	-0.605595	6/93	11946,11947,11950,18950,74143,228033	Atp5a1,Atp5b,Atp5pb,Pnp,Opa1,Atp5g3
17_Member	GO Biological Processes	GO:1901137	carbohydrate derivative biosynthetic process	-2.28999	-0.571402	16/464	11946,11947,11950,12445,13135,18950,20454,21991,50935,56690,59048,67054,70456,110446,228033,328099	Atp5a1,Atp5b,Atp5pb,Ccnd3,Dad1,Pnp,St3gal5,Tpi1,St6galnac6,Mlycd,C1galt1c1,Paics,Mpc2,Acat1,Atp5g3,Prps1l3
17_Member	GO Biological Processes	GO:0018130	heterocycle biosynthetic process	-2.04431	-0.390987	20/670	11946,11947,11950,12892,13361,14873,15259,18148,18950,20751,52530,56690,58810,67054,70456,70789,110446,228033,269951,328099	Atp5a1,Atp5b,Atp5pb,Cpox,Dhfr,Gsto1,Hipk3,Npm1,Pnp,Spr,Nhp2,Mlycd,Akr1a1,Paics,Mpc2,Kynu,Acat1,Atp5g3,Idh2,Prps1l3
18_Summary	GO Biological Processes	GO:0042273	ribosomal large subunit biogenesis	-4.6305	-2.30984	8/71	11837,18148,19988,19989,27176,52530,59050,100503670,20055,20103,20116,117109,100043813,20630,68184,66078,68045,231413	Rplp0,Npm1,Rpl6,Rpl7,Rpl7a,Nhp2,Nsa2,Rpl5,Rps16,Rps5,Rps8,Pop5,Rps27rt,Snrpc,Denr,Tsen34,Rtraf,Grsf1
18_Member	GO Biological Processes	GO:0042273	ribosomal large subunit biogenesis	-4.6305	-2.30984	8/71	11837,18148,19988,19989,27176,52530,59050,100503670	Rplp0,Npm1,Rpl6,Rpl7,Rpl7a,Nhp2,Nsa2,Rpl5
18_Member	GO Biological Processes	GO:0000470	maturation of LSU-rRNA	-3.97168	-1.81922	5/29	18148,19989,27176,52530,59050	Npm1,Rpl7,Rpl7a,Nhp2,Nsa2
18_Member	GO Biological Processes	GO:0042254	ribosome biogenesis	-2.93661	-1.06813	13/288	11837,18148,19988,19989,20055,20103,20116,27176,52530,59050,117109,100043813,100503670	Rplp0,Npm1,Rpl6,Rpl7,Rps16,Rps5,Rps8,Rpl7a,Nhp2,Nsa2,Pop5,Rps27rt,Rpl5
18_Member	GO Biological Processes	GO:0006364	rRNA processing	-2.60505	-0.81829	10/206	18148,19989,20055,20116,27176,52530,59050,117109,100043813,100503670	Npm1,Rpl7,Rps16,Rps8,Rpl7a,Nhp2,Nsa2,Pop5,Rps27rt,Rpl5
18_Member	GO Biological Processes	GO:0022613	ribonucleoprotein complex biogenesis	-2.47967	-0.722757	15/403	11837,18148,19988,19989,20055,20103,20116,20630,27176,52530,59050,68184,117109,100043813,100503670	Rplp0,Npm1,Rpl6,Rpl7,Rps16,Rps5,Rps8,Snrpc,Rpl7a,Nhp2,Nsa2,Denr,Pop5,Rps27rt,Rpl5
18_Member	GO Biological Processes	GO:0016072	rRNA metabolic process	-2.45757	-0.702251	10/216	18148,19989,20055,20116,27176,52530,59050,117109,100043813,100503670	Npm1,Rpl7,Rps16,Rps8,Rpl7a,Nhp2,Nsa2,Pop5,Rps27rt,Rpl5
18_Member	GO Biological Processes	GO:0034470	ncRNA processing	-2.19087	-0.497915	13/352	18148,19989,20055,20116,27176,52530,59050,66078,68045,117109,231413,100043813,100503670	Npm1,Rpl7,Rps16,Rps8,Rpl7a,Nhp2,Nsa2,Tsen34,Rtraf,Pop5,Grsf1,Rps27rt,Rpl5
19_Summary	GO Biological Processes	GO:0006886	intracellular protein transport	-4.50752	-2.20412	26/642	11606,11843,11861,12492,12759,14828,15526,16647,17713,19325,19344,28185,53421,53600,56334,56433,65114,66397,66980,69773,74325,75423,108705,109815,237082,271457,16783,56350,66048,66087,68585,69683,73024,77006,242785	Agt,Arf4,Arl4a,Scarb2,Clu,Hspa5,Hspa9,Kpna2,Grpel1,Rab10,Rab5b,Tomm70a,Sec61a1,Timm23,Tmed2,Vps29,Vps35,Sar1b,Zdhhc6,Timm29,Cltb,Arl5a,Pttg1ip,Selenos,Nxt2,Rab5a,Lamp1,Arl3,Emc6,Emc3,Rtn4,Emc10,Emc7,Ddrgk1,Klhl21
19_Member	GO Biological Processes	GO:0006886	intracellular protein transport	-4.50752	-2.20412	26/642	11606,11843,11861,12492,12759,14828,15526,16647,17713,19325,19344,28185,53421,53600,56334,56433,65114,66397,66980,69773,74325,75423,108705,109815,237082,271457	Agt,Arf4,Arl4a,Scarb2,Clu,Hspa5,Hspa9,Kpna2,Grpel1,Rab10,Rab5b,Tomm70a,Sec61a1,Timm23,Tmed2,Vps29,Vps35,Sar1b,Zdhhc6,Timm29,Cltb,Arl5a,Pttg1ip,Selenos,Nxt2,Rab5a
19_Member	GO Biological Processes	GO:0033365	protein localization to organelle	-3.65697	-1.59094	25/684	11606,11843,12492,12759,14828,16647,16783,17713,19325,28185,53421,53600,56350,65114,66048,66087,68585,69683,69773,73024,75423,77006,108705,237082,242785	Agt,Arf4,Scarb2,Clu,Hspa5,Kpna2,Lamp1,Grpel1,Rab10,Tomm70a,Sec61a1,Timm23,Arl3,Vps35,Emc6,Emc3,Rtn4,Emc10,Timm29,Emc7,Arl5a,Ddrgk1,Pttg1ip,Nxt2,Klhl21
19_Member	GO Biological Processes	GO:0072594	establishment of protein localization to organelle	-2.9516	-1.06945	14/323	11606,12492,12759,14828,16647,16783,17713,19325,28185,53421,53600,69773,108705,237082	Agt,Scarb2,Clu,Hspa5,Kpna2,Lamp1,Grpel1,Rab10,Tomm70a,Sec61a1,Timm23,Timm29,Pttg1ip,Nxt2
20_Summary	GO Biological Processes	GO:1905897	regulation of response to endoplasmic reticulum stress	-4.45533	-2.16308	8/75	12759,26943,54609,74143,74840,77006,109815,226641,12952,13361,14004,14694,14775,15259,18148,18477,18518,18950,27050,56207,56334,68585,69683,107976,108705	Clu,Serinc3,Ubqln2,Opa1,Manf,Ddrgk1,Selenos,Atf6,Cry1,Dhfr,Chchd2,Rack1,Gpx1,Hipk3,Npm1,Prdx1,Igbp1,Pnp,Rps3,Uchl5,Tmed2,Rtn4,Emc10,Babam2,Pttg1ip
20_Member	GO Biological Processes	GO:1905897	regulation of response to endoplasmic reticulum stress	-4.45533	-2.16308	8/75	12759,26943,54609,74143,74840,77006,109815,226641	Clu,Serinc3,Ubqln2,Opa1,Manf,Ddrgk1,Selenos,Atf6
20_Member	GO Biological Processes	GO:0080135	regulation of cellular response to stress	-3.46055	-1.46867	25/705	12759,12952,13361,14004,14694,14775,15259,18148,18477,18518,18950,26943,27050,54609,56207,56334,68585,69683,74143,74840,77006,107976,108705,109815,226641	Clu,Cry1,Dhfr,Chchd2,Rack1,Gpx1,Hipk3,Npm1,Prdx1,Igbp1,Pnp,Serinc3,Rps3,Ubqln2,Uchl5,Tmed2,Rtn4,Emc10,Opa1,Manf,Ddrgk1,Babam2,Pttg1ip,Selenos,Atf6
20_Member	GO Biological Processes	GO:1903573	negative regulation of response to endoplasmic reticulum stress	-2.36469	-0.634195	4/40	12759,74143,77006,109815	Clu,Opa1,Ddrgk1,Selenos

## Sheet: GO_BP_Down_Liver
GroupID	Category	Term	Description	LogP	Log(q-value)	InTerm_InList	Genes	Symbols
1_Summary	GO Biological Processes	GO:0051607	defense response to virus	-9.28234	-5.37793	19/226	15951,15959,18854,20128,20847,22670,23962,54123,54445,56417,67775,76681,80861,94091,209387,234311,246728,276950,319278,71768,76933,671535	Ifi204,Ifit3,Pml,Trim30a,Stat2,Trim26,Oasl2,Irf7,Unc93b1,Adar,Rtp4,Trim12a,Dhx58,Trim11,Trim30d,Ddx60,Oas2,Slfn8,Shfl,Vwce,Ifi27l2a,Parp10
1_Member	GO Biological Processes	GO:0051607	defense response to virus	-9.28234	-5.37793	19/226	15951,15959,18854,20128,20847,22670,23962,54123,54445,56417,67775,76681,80861,94091,209387,234311,246728,276950,319278	Ifi204,Ifit3,Pml,Trim30a,Stat2,Trim26,Oasl2,Irf7,Unc93b1,Adar,Rtp4,Trim12a,Dhx58,Trim11,Trim30d,Ddx60,Oas2,Slfn8,Shfl
1_Member	GO Biological Processes	GO:0140546	defense response to symbiont	-9.24984	-5.37793	19/227	15951,15959,18854,20128,20847,22670,23962,54123,54445,56417,67775,76681,80861,94091,209387,234311,246728,276950,319278	Ifi204,Ifit3,Pml,Trim30a,Stat2,Trim26,Oasl2,Irf7,Unc93b1,Adar,Rtp4,Trim12a,Dhx58,Trim11,Trim30d,Ddx60,Oas2,Slfn8,Shfl
1_Member	GO Biological Processes	GO:0009615	response to virus	-9.09069	-5.37793	21/287	15951,15959,18854,20128,20847,22670,23962,54123,54445,56417,67775,71768,76681,76933,80861,94091,209387,234311,246728,276950,319278	Ifi204,Ifit3,Pml,Trim30a,Stat2,Trim26,Oasl2,Irf7,Unc93b1,Adar,Rtp4,Vwce,Trim12a,Ifi27l2a,Dhx58,Trim11,Trim30d,Ddx60,Oas2,Slfn8,Shfl
1_Member	GO Biological Processes	GO:0048525	negative regulation of viral process	-6.70136	-3.41403	11/102	15951,20128,22670,23962,56417,76681,94091,209387,246728,319278,671535	Ifi204,Trim30a,Trim26,Oasl2,Adar,Trim12a,Trim11,Trim30d,Oas2,Shfl,Parp10
1_Member	GO Biological Processes	GO:1903900	regulation of viral life cycle	-5.1215	-2.13573	11/147	15951,20128,22670,23962,56417,76681,94091,209387,246728,319278,671535	Ifi204,Trim30a,Trim26,Oasl2,Adar,Trim12a,Trim11,Trim30d,Oas2,Shfl,Parp10
1_Member	GO Biological Processes	GO:0050792	regulation of viral process	-4.50402	-1.63635	11/171	15951,20128,22670,23962,56417,76681,94091,209387,246728,319278,671535	Ifi204,Trim30a,Trim26,Oasl2,Adar,Trim12a,Trim11,Trim30d,Oas2,Shfl,Parp10
1_Member	GO Biological Processes	GO:0045071	negative regulation of viral genome replication	-3.75534	-1.02785	6/59	15951,23962,56417,246728,319278,671535	Ifi204,Oasl2,Adar,Oas2,Shfl,Parp10
1_Member	GO Biological Processes	GO:0045069	regulation of viral genome replication	-2.7475	-0.281892	6/91	15951,23962,56417,246728,319278,671535	Ifi204,Oasl2,Adar,Oas2,Shfl,Parp10
2_Summary	GO Biological Processes	GO:0042773	ATP synthesis coupled electron transport	-6.76546	-3.41403	9/61	17708,17709,17710,17711,17716,17717,17719,17721,17722,17705,18770,14377	COX1,COX2,COX3,CYTB,ND1,ND2,ND4,ND5,ND6,ATP6,Pklr,G6pc
2_Member	GO Biological Processes	GO:0042773	ATP synthesis coupled electron transport	-6.76546	-3.41403	9/61	17708,17709,17710,17711,17716,17717,17719,17721,17722	COX1,COX2,COX3,CYTB,ND1,ND2,ND4,ND5,ND6
2_Member	GO Biological Processes	GO:0015988	energy coupled proton transmembrane transport, against electrochemical gradient	-6.72499	-3.41403	4/5	17708,17711,17719,17721	COX1,CYTB,ND4,ND5
2_Member	GO Biological Processes	GO:0015990	electron transport coupled proton transport	-6.72499	-3.41403	4/5	17708,17711,17719,17721	COX1,CYTB,ND4,ND5
2_Member	GO Biological Processes	GO:0006119	oxidative phosphorylation	-6.70082	-3.41403	10/81	17705,17708,17709,17710,17711,17716,17717,17719,17721,17722	ATP6,COX1,COX2,COX3,CYTB,ND1,ND2,ND4,ND5,ND6
2_Member	GO Biological Processes	GO:0019646	aerobic electron transport chain	-6.35466	-3.16477	8/50	17708,17710,17711,17716,17717,17719,17721,17722	COX1,COX3,CYTB,ND1,ND2,ND4,ND5,ND6
2_Member	GO Biological Processes	GO:0042775	mitochondrial ATP synthesis coupled electron transport	-5.78616	-2.71022	8/59	17708,17710,17711,17716,17717,17719,17721,17722	COX1,COX3,CYTB,ND1,ND2,ND4,ND5,ND6
2_Member	GO Biological Processes	GO:0022904	respiratory electron transport chain	-5.47499	-2.46119	9/86	17708,17709,17710,17711,17716,17717,17719,17721,17722	COX1,COX2,COX3,CYTB,ND1,ND2,ND4,ND5,ND6
2_Member	GO Biological Processes	GO:0022900	electron transport chain	-5.07795	-2.12019	9/96	17708,17709,17710,17711,17716,17717,17719,17721,17722	COX1,COX2,COX3,CYTB,ND1,ND2,ND4,ND5,ND6
2_Member	GO Biological Processes	GO:0009060	aerobic respiration	-5.05481	-2.12019	10/122	17705,17708,17709,17710,17711,17716,17717,17719,17721,17722	ATP6,COX1,COX2,COX3,CYTB,ND1,ND2,ND4,ND5,ND6
2_Member	GO Biological Processes	GO:0006120	mitochondrial electron transport, NADH to ubiquinone	-4.6525	-1.76365	5/25	17716,17717,17719,17721,17722	ND1,ND2,ND4,ND5,ND6
2_Member	GO Biological Processes	GO:0046034	ATP metabolic process	-4.36651	-1.51905	11/177	17705,17708,17709,17710,17711,17716,17717,17719,17721,17722,18770	ATP6,COX1,COX2,COX3,CYTB,ND1,ND2,ND4,ND5,ND6,Pklr
2_Member	GO Biological Processes	GO:0045333	cellular respiration	-4.13199	-1.35432	10/156	17705,17708,17709,17710,17711,17716,17717,17719,17721,17722	ATP6,COX1,COX2,COX3,CYTB,ND1,ND2,ND4,ND5,ND6
2_Member	GO Biological Processes	GO:0015980	energy derivation by oxidation of organic compounds	-3.59874	-0.914011	11/216	14377,17705,17708,17709,17710,17711,17716,17717,17719,17721,17722	G6pc,ATP6,COX1,COX2,COX3,CYTB,ND1,ND2,ND4,ND5,ND6
2_Member	GO Biological Processes	GO:0010257	NADH dehydrogenase complex assembly	-2.88074	-0.378705	5/58	17716,17717,17719,17721,17722	ND1,ND2,ND4,ND5,ND6
2_Member	GO Biological Processes	GO:0032981	mitochondrial respiratory chain complex I assembly	-2.88074	-0.378705	5/58	17716,17717,17719,17721,17722	ND1,ND2,ND4,ND5,ND6
2_Member	GO Biological Processes	GO:0006091	generation of precursor metabolites and energy	-2.87498	-0.378705	12/305	14377,17705,17708,17709,17710,17711,17716,17717,17719,17721,17722,18770	G6pc,ATP6,COX1,COX2,COX3,CYTB,ND1,ND2,ND4,ND5,ND6,Pklr
2_Member	GO Biological Processes	GO:1902600	proton transmembrane transport	-2.43905	-0.0778678	5/73	17705,17708,17711,17719,17721	ATP6,COX1,CYTB,ND4,ND5
3_Summary	GO Biological Processes	GO:0044790	suppression of viral release by host	-6.48029	-3.24465	6/21	18854,20128,22670,76681,94091,209387,15950,15951,18024,20847,20963,54123,56417,69635,80861,216190,234311,319955,434341,547253,100040462,14182,101613,216161,14205,380713,672511	Pml,Trim30a,Trim26,Trim12a,Trim11,Trim30d,Ifi203,Ifi204,Nfe2l2,Stat2,Syk,Irf7,Adar,Dapk1,Dhx58,Appl2,Ddx60,Ercc6,Nlrc5,Parp14,Mndal,Fgfr1,Nlrp6,Sbno2,Vegfd,Scarf1,Rnf213
3_Member	GO Biological Processes	GO:0044790	suppression of viral release by host	-6.48029	-3.24465	6/21	18854,20128,22670,76681,94091,209387	Pml,Trim30a,Trim26,Trim12a,Trim11,Trim30d
3_Member	GO Biological Processes	GO:0002831	regulation of response to biotic stimulus	-5.9554	-2.80691	19/365	15950,15951,18024,18854,20128,20847,20963,54123,56417,69635,76681,80861,209387,216190,234311,319955,434341,547253,100040462	Ifi203,Ifi204,Nfe2l2,Pml,Trim30a,Stat2,Syk,Irf7,Adar,Dapk1,Trim12a,Dhx58,Trim30d,Appl2,Ddx60,Ercc6,Nlrc5,Parp14,Mndal
3_Member	GO Biological Processes	GO:0045088	regulation of innate immune response	-5.84876	-2.73806	15/237	15950,15951,18024,20128,20847,20963,54123,56417,76681,80861,209387,216190,434341,547253,100040462	Ifi203,Ifi204,Nfe2l2,Trim30a,Stat2,Syk,Irf7,Adar,Trim12a,Dhx58,Trim30d,Appl2,Nlrc5,Parp14,Mndal
3_Member	GO Biological Processes	GO:0002218	activation of innate immune response	-4.78729	-1.87616	7/58	15950,15951,20128,20963,76681,209387,100040462	Ifi203,Ifi204,Trim30a,Syk,Trim12a,Trim30d,Mndal
3_Member	GO Biological Processes	GO:0046597	negative regulation of viral entry into host cell	-4.17756	-1.36789	5/31	20128,22670,76681,94091,209387	Trim30a,Trim26,Trim12a,Trim11,Trim30d
3_Member	GO Biological Processes	GO:0002833	positive regulation of response to biotic stimulus	-4.12923	-1.35432	11/188	15950,15951,20128,20963,54123,76681,80861,209387,234311,434341,100040462	Ifi203,Ifi204,Trim30a,Syk,Irf7,Trim12a,Dhx58,Trim30d,Ddx60,Nlrc5,Mndal
3_Member	GO Biological Processes	GO:1903901	negative regulation of viral life cycle	-3.97829	-1.21977	5/34	20128,22670,76681,94091,209387	Trim30a,Trim26,Trim12a,Trim11,Trim30d
3_Member	GO Biological Processes	GO:0045089	positive regulation of innate immune response	-3.71294	-1.00018	9/143	15950,15951,20128,20963,54123,76681,209387,434341,100040462	Ifi203,Ifi204,Trim30a,Syk,Irf7,Trim12a,Trim30d,Nlrc5,Mndal
3_Member	GO Biological Processes	GO:0031347	regulation of defense response	-3.19285	-0.547034	20/631	14182,15950,15951,18024,18854,20128,20847,20963,54123,56417,76681,80861,101613,209387,216161,216190,319955,434341,547253,100040462	Fgfr1,Ifi203,Ifi204,Nfe2l2,Pml,Trim30a,Stat2,Syk,Irf7,Adar,Trim12a,Dhx58,Nlrp6,Trim30d,Sbno2,Appl2,Ercc6,Nlrc5,Parp14,Mndal
3_Member	GO Biological Processes	GO:0046596	regulation of viral entry into host cell	-3.09732	-0.463743	5/52	20128,22670,76681,94091,209387	Trim30a,Trim26,Trim12a,Trim11,Trim30d
3_Member	GO Biological Processes	GO:0052372	modulation by symbiont of entry into host	-2.91495	-0.378705	5/57	20128,22670,76681,94091,209387	Trim30a,Trim26,Trim12a,Trim11,Trim30d
3_Member	GO Biological Processes	GO:0043903	regulation of biological process involved in symbiotic interaction	-2.60133	-0.143844	5/67	20128,22670,76681,94091,209387	Trim30a,Trim26,Trim12a,Trim11,Trim30d
3_Member	GO Biological Processes	GO:0032103	positive regulation of response to external stimulus	-2.29585	0	14/453	14182,14205,15950,15951,20128,20963,54123,76681,80861,209387,234311,380713,434341,100040462	Fgfr1,Vegfd,Ifi203,Ifi204,Trim30a,Syk,Irf7,Trim12a,Dhx58,Trim30d,Ddx60,Scarf1,Nlrc5,Mndal
3_Member	GO Biological Processes	GO:0070534	protein K63-linked ubiquitination	-2.21643	0	4/52	20128,76681,209387,672511	Trim30a,Trim12a,Trim30d,Rnf213
3_Member	GO Biological Processes	GO:0031664	regulation of lipopolysaccharide-mediated signaling pathway	-2.20434	0	3/27	20128,76681,209387	Trim30a,Trim12a,Trim30d
3_Member	GO Biological Processes	GO:0031349	positive regulation of defense response	-2.01978	0	10/297	14182,15950,15951,20128,20963,54123,76681,209387,434341,100040462	Fgfr1,Ifi203,Ifi204,Trim30a,Syk,Irf7,Trim12a,Trim30d,Nlrc5,Mndal
4_Summary	GO Biological Processes	GO:0035456	response to interferon-beta	-5.51235	-2.4686	8/64	15950,15951,15959,55932,319278,327959,623121,100040462,56417	Ifi203,Ifi204,Ifit3,Gbp3,Shfl,Xaf1,Ifi213,Mndal,Adar
4_Member	GO Biological Processes	GO:0035456	response to interferon-beta	-5.51235	-2.4686	8/64	15950,15951,15959,55932,319278,327959,623121,100040462	Ifi203,Ifi204,Ifit3,Gbp3,Shfl,Xaf1,Ifi213,Mndal
4_Member	GO Biological Processes	GO:0035458	cellular response to interferon-beta	-3.88236	-1.13964	6/56	15950,15951,15959,55932,623121,100040462	Ifi203,Ifi204,Ifit3,Gbp3,Ifi213,Mndal
4_Member	GO Biological Processes	GO:0035455	response to interferon-alpha	-2.03562	0	3/31	15951,15959,56417	Ifi204,Ifit3,Adar
5_Summary	GO Biological Processes	GO:0006084	acetyl-CoA metabolic process	-4.17756	-1.36789	5/31	14104,100705,104112,107476,192156,11305,13360,14149,14377,18770,19215,20963,68401,170439,272428,12660,12700,14245,17705,23962,67725,72090,100102,104816,225994,232086,235044,619326,214133	Fasn,Acacb,Acly,Acaca,Mvd,Abca2,Dhcr7,Fdxr,G6pc,Pklr,Ptgds,Syk,G6pc3,Elovl6,Acsm5,Chka,Cish,Lpin1,ATP6,Oasl2,Nudt13,Entpd8,Pcsk9,Aspg,Nmrk1,Tmem150a,Plppr2,9130409I23Rik,Tet2
5_Member	GO Biological Processes	GO:0006084	acetyl-CoA metabolic process	-4.17756	-1.36789	5/31	14104,100705,104112,107476,192156	Fasn,Acacb,Acly,Acaca,Mvd
5_Member	GO Biological Processes	GO:0044283	small molecule biosynthetic process	-3.28792	-0.616549	15/396	11305,13360,14104,14149,14377,18770,19215,20963,68401,100705,104112,107476,170439,192156,272428	Abca2,Dhcr7,Fasn,Fdxr,G6pc,Pklr,Ptgds,Syk,G6pc3,Acacb,Acly,Acaca,Elovl6,Mvd,Acsm5
5_Member	GO Biological Processes	GO:0006633	fatty acid biosynthetic process	-2.98561	-0.387416	7/112	14104,19215,100705,104112,107476,170439,272428	Fasn,Ptgds,Acacb,Acly,Acaca,Elovl6,Acsm5
5_Member	GO Biological Processes	GO:0006637	acyl-CoA metabolic process	-2.95405	-0.387416	6/83	14104,100705,104112,107476,192156,272428	Fasn,Acacb,Acly,Acaca,Mvd,Acsm5
5_Member	GO Biological Processes	GO:0035383	thioester metabolic process	-2.95405	-0.387416	6/83	14104,100705,104112,107476,192156,272428	Fasn,Acacb,Acly,Acaca,Mvd,Acsm5
5_Member	GO Biological Processes	GO:0019637	organophosphate metabolic process	-2.89742	-0.378705	22/766	11305,12660,12700,14104,14245,14377,17705,18770,23962,67725,68401,72090,100102,100705,104112,104816,107476,192156,225994,232086,235044,272428	Abca2,Chka,Cish,Fasn,Lpin1,G6pc,ATP6,Pklr,Oasl2,Nudt13,G6pc3,Entpd8,Pcsk9,Acacb,Acly,Aspg,Acaca,Mvd,Nmrk1,Tmem150a,Plppr2,Acsm5
5_Member	GO Biological Processes	GO:0072330	monocarboxylic acid biosynthetic process	-2.86962	-0.378705	8/151	14104,18770,19215,100705,104112,107476,170439,272428	Fasn,Pklr,Ptgds,Acacb,Acly,Acaca,Elovl6,Acsm5
5_Member	GO Biological Processes	GO:0033865	nucleoside bisphosphate metabolic process	-2.43524	-0.0778678	6/105	14104,100705,104112,107476,192156,272428	Fasn,Acacb,Acly,Acaca,Mvd,Acsm5
5_Member	GO Biological Processes	GO:0033875	ribonucleoside bisphosphate metabolic process	-2.43524	-0.0778678	6/105	14104,100705,104112,107476,192156,272428	Fasn,Acacb,Acly,Acaca,Mvd,Acsm5
5_Member	GO Biological Processes	GO:0034032	purine nucleoside bisphosphate metabolic process	-2.43524	-0.0778678	6/105	14104,100705,104112,107476,192156,272428	Fasn,Acacb,Acly,Acaca,Mvd,Acsm5
5_Member	GO Biological Processes	GO:0046394	carboxylic acid biosynthetic process	-2.19832	0	9/236	14104,18770,19215,20963,100705,104112,107476,170439,272428	Fasn,Pklr,Ptgds,Syk,Acacb,Acly,Acaca,Elovl6,Acsm5
5_Member	GO Biological Processes	GO:0016053	organic acid biosynthetic process	-2.18671	0	9/237	14104,18770,19215,20963,100705,104112,107476,170439,272428	Fasn,Pklr,Ptgds,Syk,Acacb,Acly,Acaca,Elovl6,Acsm5
5_Member	GO Biological Processes	GO:0008610	lipid biosynthetic process	-2.17624	0	15/517	11305,12660,12700,13360,14104,14245,19215,100705,104112,107476,170439,192156,232086,272428,619326	Abca2,Chka,Cish,Dhcr7,Fasn,Lpin1,Ptgds,Acacb,Acly,Acaca,Elovl6,Mvd,Tmem150a,Acsm5,9130409I23Rik
5_Member	GO Biological Processes	GO:0006753	nucleoside phosphate metabolic process	-2.08421	0	12/383	14104,17705,18770,23962,67725,72090,100705,104112,107476,192156,225994,272428	Fasn,ATP6,Pklr,Oasl2,Nudt13,Entpd8,Acacb,Acly,Acaca,Mvd,Nmrk1,Acsm5
5_Member	GO Biological Processes	GO:0055086	nucleobase-containing small molecule metabolic process	-2.06029	0	13/434	14104,17705,18770,23962,67725,72090,100705,104112,107476,192156,214133,225994,272428	Fasn,ATP6,Pklr,Oasl2,Nudt13,Entpd8,Acacb,Acly,Acaca,Mvd,Tet2,Nmrk1,Acsm5
6_Summary	GO Biological Processes	GO:0070212	protein poly-ADP-ribosylation	-3.66508	-0.96656	3/9	235587,547253,671535,232811,319955	Parp3,Parp14,Parp10,Kmt5c,Ercc6
6_Member	GO Biological Processes	GO:0070212	protein poly-ADP-ribosylation	-3.66508	-0.96656	3/9	235587,547253,671535	Parp3,Parp14,Parp10
6_Member	GO Biological Processes	GO:0140289	protein mono-ADP-ribosylation	-3.26053	-0.602122	3/12	235587,547253,671535	Parp3,Parp14,Parp10
6_Member	GO Biological Processes	GO:0006471	protein ADP-ribosylation	-2.1596	0	3/28	235587,547253,671535	Parp3,Parp14,Parp10
6_Member	GO Biological Processes	GO:2001032	regulation of double-strand break repair via nonhomologous end joining	-2.07536	0	3/30	232811,235587,319955	Kmt5c,Parp3,Ercc6
7_Summary	GO Biological Processes	GO:0032372	negative regulation of sterol transport	-2.9585	-0.387416	3/15	11305,27409,100102,14377,68385,107476,231103,244152,13360,14149,14182,192156	Abca2,Abcg5,Pcsk9,G6pc,Tlcd1,Acaca,Gckr,Tsku,Dhcr7,Fdxr,Fgfr1,Mvd
7_Member	GO Biological Processes	GO:0032372	negative regulation of sterol transport	-2.9585	-0.387416	3/15	11305,27409,100102	Abca2,Abcg5,Pcsk9
7_Member	GO Biological Processes	GO:0032375	negative regulation of cholesterol transport	-2.9585	-0.387416	3/15	11305,27409,100102	Abca2,Abcg5,Pcsk9
7_Member	GO Biological Processes	GO:0055088	lipid homeostasis	-2.48545	-0.080899	8/174	11305,14377,27409,68385,100102,107476,231103,244152	Abca2,G6pc,Abcg5,Tlcd1,Pcsk9,Acaca,Gckr,Tsku
7_Member	GO Biological Processes	GO:1902652	secondary alcohol metabolic process	-2.46847	-0.0779256	7/138	11305,13360,14149,14182,100102,192156,244152	Abca2,Dhcr7,Fdxr,Fgfr1,Pcsk9,Mvd,Tsku
7_Member	GO Biological Processes	GO:0008203	cholesterol metabolic process	-2.07096	0	6/125	11305,13360,14149,100102,192156,244152	Abca2,Dhcr7,Fdxr,Pcsk9,Mvd,Tsku
8_Summary	GO Biological Processes	GO:0020027	hemoglobin metabolic process	-2.9585	-0.387416	3/15	11655,16323,214133,21752,244152	Alas1,Inhba,Tet2,Tert,Tsku
8_Member	GO Biological Processes	GO:0020027	hemoglobin metabolic process	-2.9585	-0.387416	3/15	11655,16323,214133	Alas1,Inhba,Tet2
8_Member	GO Biological Processes	GO:0042634	regulation of hair cycle	-2.03562	0	3/31	16323,21752,244152	Inhba,Tert,Tsku
9_Summary	GO Biological Processes	GO:0045824	negative regulation of innate immune response	-2.92692	-0.378705	6/84	15951,20847,56417,80861,434341,547253,12825,101613,235587,54123,17951,20963	Ifi204,Stat2,Adar,Dhx58,Nlrc5,Parp14,Col3a1,Nlrp6,Parp3,Irf7,Naip5,Syk
9_Member	GO Biological Processes	GO:0045824	negative regulation of innate immune response	-2.92692	-0.378705	6/84	15951,20847,56417,80861,434341,547253	Ifi204,Stat2,Adar,Dhx58,Nlrc5,Parp14
9_Member	GO Biological Processes	GO:0050777	negative regulation of immune response	-2.83745	-0.355135	9/189	12825,15951,20847,56417,80861,101613,235587,434341,547253	Col3a1,Ifi204,Stat2,Adar,Dhx58,Nlrp6,Parp3,Nlrc5,Parp14
9_Member	GO Biological Processes	GO:0060338	regulation of type I interferon-mediated signaling pathway	-2.55255	-0.118889	4/42	20847,54123,56417,434341	Stat2,Irf7,Adar,Nlrc5
9_Member	GO Biological Processes	GO:0001960	negative regulation of cytokine-mediated signaling pathway	-2.54534	-0.118889	5/69	17951,20847,56417,434341,547253	Naip5,Stat2,Adar,Nlrc5,Parp14
9_Member	GO Biological Processes	GO:0001959	regulation of cytokine-mediated signaling pathway	-2.52145	-0.106349	7/135	17951,20847,20963,54123,56417,434341,547253	Naip5,Stat2,Syk,Irf7,Adar,Nlrc5,Parp14
9_Member	GO Biological Processes	GO:0060761	negative regulation of response to cytokine stimulus	-2.43905	-0.0778678	5/73	17951,20847,56417,434341,547253	Naip5,Stat2,Adar,Nlrc5,Parp14
9_Member	GO Biological Processes	GO:0060339	negative regulation of type I interferon-mediated signaling pathway	-2.35081	-0.00575068	3/24	20847,56417,434341	Stat2,Adar,Nlrc5
9_Member	GO Biological Processes	GO:0060759	regulation of response to cytokine stimulus	-2.35054	-0.00575068	7/145	17951,20847,20963,54123,56417,434341,547253	Naip5,Stat2,Syk,Irf7,Adar,Nlrc5,Parp14
9_Member	GO Biological Processes	GO:0002832	negative regulation of response to biotic stimulus	-2.18928	0	6/118	15951,20847,56417,80861,434341,547253	Ifi204,Stat2,Adar,Dhx58,Nlrc5,Parp14
10_Summary	GO Biological Processes	GO:0034340	response to type I interferon	-2.89707	-0.378705	4/34	20847,54123,246728,319278,20963,80861,216877	Stat2,Irf7,Oas2,Shfl,Syk,Dhx58,Dhx33
10_Member	GO Biological Processes	GO:0034340	response to type I interferon	-2.89707	-0.378705	4/34	20847,54123,246728,319278	Stat2,Irf7,Oas2,Shfl
10_Member	GO Biological Processes	GO:0032481	positive regulation of type I interferon production	-2.57309	-0.12357	5/68	20963,54123,80861,216877,246728	Syk,Irf7,Dhx58,Dhx33,Oas2
10_Member	GO Biological Processes	GO:0060337	type I interferon signaling pathway	-2.29978	0	3/25	20847,54123,246728	Stat2,Irf7,Oas2
10_Member	GO Biological Processes	GO:0071357	cellular response to type I interferon	-2.29978	0	3/25	20847,54123,246728	Stat2,Irf7,Oas2
11_Summary	GO Biological Processes	GO:0046415	urate metabolic process	-2.79303	-0.319146	3/17	14377,68732,231103	G6pc,Carmil1,Gckr
11_Member	GO Biological Processes	GO:0046415	urate metabolic process	-2.79303	-0.319146	3/17	14377,68732,231103	G6pc,Carmil1,Gckr
12_Summary	GO Biological Processes	GO:0062207	regulation of pattern recognition receptor signaling pathway	-2.56227	-0.12057	6/99	20128,54123,80861,101613,216190,234311	Trim30a,Irf7,Dhx58,Nlrp6,Appl2,Ddx60
12_Member	GO Biological Processes	GO:0062207	regulation of pattern recognition receptor signaling pathway	-2.56227	-0.12057	6/99	20128,54123,80861,101613,216190,234311	Trim30a,Irf7,Dhx58,Nlrp6,Appl2,Ddx60
13_Summary	GO Biological Processes	GO:0001510	RNA methylation	-2.51808	-0.106349	5/70	57773,67302,72167,98685,212728	Wdr4,Zc3h13,Thumpd2,Trmt1l,Tarbp1
13_Member	GO Biological Processes	GO:0001510	RNA methylation	-2.51808	-0.106349	5/70	57773,67302,72167,98685,212728	Wdr4,Zc3h13,Thumpd2,Trmt1l,Tarbp1
14_Summary	GO Biological Processes	GO:0031063	regulation of histone deacetylation	-2.47826	-0.0807732	4/44	14245,18854,54194,217031,67367,213389	Lpin1,Pml,Akap8l,Tada2a,Paxbp1,Prdm9
14_Member	GO Biological Processes	GO:0031063	regulation of histone deacetylation	-2.47826	-0.0807732	4/44	14245,18854,54194,217031	Lpin1,Pml,Akap8l,Tada2a
14_Member	GO Biological Processes	GO:0031058	positive regulation of histone modification	-2.18928	0	6/118	14245,18854,54194,67367,213389,217031	Lpin1,Pml,Akap8l,Paxbp1,Prdm9,Tada2a
14_Member	GO Biological Processes	GO:0031065	positive regulation of histone deacetylation	-2.1596	0	3/28	14245,18854,54194	Lpin1,Pml,Akap8l
15_Summary	GO Biological Processes	GO:0015850	organic hydroxy compound transport	-2.27084	0	7/150	20963,27409,64652,74152,207798,244152,332110	Syk,Abcg5,Nisch,Stra6l,Gramd1c,Tsku,Mapk15
15_Member	GO Biological Processes	GO:0015850	organic hydroxy compound transport	-2.27084	0	7/150	20963,27409,64652,74152,207798,244152,332110	Syk,Abcg5,Nisch,Stra6l,Gramd1c,Tsku,Mapk15
15_Member	GO Biological Processes	GO:0015844	monoamine transport	-2.1596	0	3/28	20963,64652,332110	Syk,Nisch,Mapk15
16_Summary	GO Biological Processes	GO:0051289	protein homotetramerization	-2.24645	0	4/51	70461,100705,107476,216190	Crtc3,Acacb,Acaca,Appl2
16_Member	GO Biological Processes	GO:0051289	protein homotetramerization	-2.24645	0	4/51	70461,100705,107476,216190	Crtc3,Acacb,Acaca,Appl2
17_Summary	GO Biological Processes	GO:0045995	regulation of embryonic development	-2.11675	0	5/87	12457,16774,18024,20671,217031	Noct,Lama3,Nfe2l2,Sox17,Tada2a
17_Member	GO Biological Processes	GO:0045995	regulation of embryonic development	-2.11675	0	5/87	12457,16774,18024,20671,217031	Noct,Lama3,Nfe2l2,Sox17,Tada2a
18_Summary	GO Biological Processes	GO:0050768	negative regulation of neurogenesis	-2.0794	0	7/163	14184,21752,22241,26456,94091,214968,216190	Fgfr3,Tert,Ulk1,Sema4g,Trim11,Sema6d,Appl2
18_Member	GO Biological Processes	GO:0050768	negative regulation of neurogenesis	-2.0794	0	7/163	14184,21752,22241,26456,94091,214968,216190	Fgfr3,Tert,Ulk1,Sema4g,Trim11,Sema6d,Appl2
18_Member	GO Biological Processes	GO:0051961	negative regulation of nervous system development	-2.02465	0	7/167	14184,21752,22241,26456,94091,214968,216190	Fgfr3,Tert,Ulk1,Sema4g,Trim11,Sema6d,Appl2
19_Summary	GO Biological Processes	GO:0051446	positive regulation of meiotic cell cycle	-2.07536	0	3/30	213389,230861,332110	Prdm9,Eif4g3,Mapk15
19_Member	GO Biological Processes	GO:0051446	positive regulation of meiotic cell cycle	-2.07536	0	3/30	213389,230861,332110	Prdm9,Eif4g3,Mapk15
20_Summary	GO Biological Processes	GO:0006974	cellular response to DNA damage stimulus	-2.04455	0	18/690	11438,15951,17920,18854,20184,22592,56739,57773,74153,75570,213389,227099,232811,235587,319955,332110,381921,671535	Chrna4,Ifi204,Myo6,Pml,Uimc1,Ercc5,Rec8,Wdr4,Uba7,Nhej1,Prdm9,Pms1,Kmt5c,Parp3,Ercc6,Mapk15,Taok2,Parp10
20_Member	GO Biological Processes	GO:0006974	cellular response to DNA damage stimulus	-2.04455	0	18/690	11438,15951,17920,18854,20184,22592,56739,57773,74153,75570,213389,227099,232811,235587,319955,332110,381921,671535	Chrna4,Ifi204,Myo6,Pml,Uimc1,Ercc5,Rec8,Wdr4,Uba7,Nhej1,Prdm9,Pms1,Kmt5c,Parp3,Ercc6,Mapk15,Taok2,Parp10

## Sheet: KEGG_Up_Liver
GroupID	Category	Term	Description	LogP	Log(q-value)	InTerm_InList	Genes	Symbols
1_Summary	KEGG Pathway	mmu03010	Ribosome	-14.4648	-11.9346	24/179	11837,19934,19951,19981,19988,19989,20055,20091,20102,20103,20116,26961,27050,27176,27370,56040,65019,66475,67891,68052,76846,94065,100043813,100503670,12266,14161,17195,99571	Rplp0,Rpl22,Rpl32,Rpl37a,Rpl6,Rpl7,Rps16,Rps3a1,Rps4x,Rps5,Rps8,Rpl8,Rps3,Rpl7a,Rps26,Rplp1,Rpl23,Rps23,Rpl4,Rps13,Rps9,Mrpl34,Rps27rt,Rpl5,C3,Fga,Mbl2,Fgg
1_Member	KEGG Pathway	mmu03010	Ribosome	-14.4648	-11.9346	24/179	11837,19934,19951,19981,19988,19989,20055,20091,20102,20103,20116,26961,27050,27176,27370,56040,65019,66475,67891,68052,76846,94065,100043813,100503670	Rplp0,Rpl22,Rpl32,Rpl37a,Rpl6,Rpl7,Rps16,Rps3a1,Rps4x,Rps5,Rps8,Rpl8,Rps3,Rpl7a,Rps26,Rplp1,Rpl23,Rps23,Rpl4,Rps13,Rps9,Mrpl34,Rps27rt,Rpl5
1_Member	KEGG Pathway	mmu05171	Coronavirus disease - COVID-19	-13.9649	-11.7357	27/247	11837,12266,14161,17195,19934,19951,19981,19988,19989,20055,20091,20102,20103,20116,26961,27050,27176,27370,56040,65019,66475,67891,68052,76846,99571,100043813,100503670	Rplp0,C3,Fga,Mbl2,Rpl22,Rpl32,Rpl37a,Rpl6,Rpl7,Rps16,Rps3a1,Rps4x,Rps5,Rps8,Rpl8,Rps3,Rpl7a,Rps26,Rplp1,Rpl23,Rps23,Rpl4,Rps13,Rps9,Fgg,Rps27rt,Rpl5
2_Summary	KEGG Pathway	mmu00190	Oxidative phosphorylation	-10.9426	-8.88949	18/135	11946,11947,11950,11973,11984,12858,12866,12868,17992,17993,20463,66108,66576,66945,67003,67895,104130,228033,11740,13106,13849,13850,14873,58810,11606,12896,70456,14775,14828,19172,19177,54609,56491,66734,226641,237082,271457,22187,74325,68033,68585,11928	Atp5a1,Atp5b,Atp5pb,Atp6v1e1,Atp6v0c,Cox5a,Cox7a2,Cox8a,Ndufa4,Ndufs4,Cox7a2l,Ndufa9,Uqcrh,Sdha,Uqcrc2,Ppa1,Ndufb11,Atp5g3,Slc25a5,Cyp2e1,Ephx1,Ephx2,Gsto1,Akr1a1,Agt,Cpt2,Mpc2,Gpx1,Hspa5,Psmb4,Psmb7,Ubqln2,Vapb,Map1lc3a,Atf6,Nxt2,Rab5a,Ubb,Cltb,Cox19,Rtn4,Atp1a1
2_Member	KEGG Pathway	mmu00190	Oxidative phosphorylation	-10.9426	-8.88949	18/135	11946,11947,11950,11973,11984,12858,12866,12868,17992,17993,20463,66108,66576,66945,67003,67895,104130,228033	Atp5a1,Atp5b,Atp5pb,Atp6v1e1,Atp6v0c,Cox5a,Cox7a2,Cox8a,Ndufa4,Ndufs4,Cox7a2l,Ndufa9,Uqcrh,Sdha,Uqcrc2,Ppa1,Ndufb11,Atp5g3
2_Member	KEGG Pathway	mmu05208	Chemical carcinogenesis - reactive oxygen species	-9.78362	-7.85548	21/222	11740,11946,11947,11950,12858,12866,12868,13106,13849,13850,14873,17992,17993,20463,58810,66108,66576,66945,67003,104130,228033	Slc25a5,Atp5a1,Atp5b,Atp5pb,Cox5a,Cox7a2,Cox8a,Cyp2e1,Ephx1,Ephx2,Gsto1,Ndufa4,Ndufs4,Cox7a2l,Akr1a1,Ndufa9,Uqcrh,Sdha,Uqcrc2,Ndufb11,Atp5g3
2_Member	KEGG Pathway	mmu05415	Diabetic cardiomyopathy	-8.54646	-6.72428	19/211	11606,11740,11946,11947,11950,12858,12866,12868,12896,17992,17993,20463,66108,66576,66945,67003,70456,104130,228033	Agt,Slc25a5,Atp5a1,Atp5b,Atp5pb,Cox5a,Cox7a2,Cox8a,Cpt2,Ndufa4,Ndufs4,Cox7a2l,Ndufa9,Uqcrh,Sdha,Uqcrc2,Mpc2,Ndufb11,Atp5g3
2_Member	KEGG Pathway	mmu05014	Amyotrophic lateral sclerosis	-8.46008	-6.72428	25/369	11946,11947,11950,12858,12866,12868,14775,14828,17992,17993,19172,19177,20463,54609,56491,66108,66576,66734,66945,67003,104130,226641,228033,237082,271457	Atp5a1,Atp5b,Atp5pb,Cox5a,Cox7a2,Cox8a,Gpx1,Hspa5,Ndufa4,Ndufs4,Psmb4,Psmb7,Cox7a2l,Ubqln2,Vapb,Ndufa9,Uqcrh,Map1lc3a,Sdha,Uqcrc2,Ndufb11,Atf6,Atp5g3,Nxt2,Rab5a
2_Member	KEGG Pathway	mmu05012	Parkinson disease	-8.40938	-6.72428	21/264	11740,11946,11947,11950,12858,12866,12868,14828,17992,17993,19172,19177,20463,22187,66108,66576,66945,67003,104130,226641,228033	Slc25a5,Atp5a1,Atp5b,Atp5pb,Cox5a,Cox7a2,Cox8a,Hspa5,Ndufa4,Ndufs4,Psmb4,Psmb7,Cox7a2l,Ubb,Ndufa9,Uqcrh,Sdha,Uqcrc2,Ndufb11,Atf6,Atp5g3
2_Member	KEGG Pathway	mmu05020	Prion disease	-6.86772	-5.33752	19/268	11740,11946,11947,11950,12858,12866,12868,14828,17992,17993,19172,19177,20463,66108,66576,66945,67003,104130,228033	Slc25a5,Atp5a1,Atp5b,Atp5pb,Cox5a,Cox7a2,Cox8a,Hspa5,Ndufa4,Ndufs4,Psmb4,Psmb7,Cox7a2l,Ndufa9,Uqcrh,Sdha,Uqcrc2,Ndufb11,Atp5g3
2_Member	KEGG Pathway	mmu05016	Huntington disease	-6.71757	-5.26655	20/302	11740,11946,11947,11950,12858,12866,12868,14775,17992,17993,19172,19177,20463,66108,66576,66945,67003,74325,104130,228033	Slc25a5,Atp5a1,Atp5b,Atp5pb,Cox5a,Cox7a2,Cox8a,Gpx1,Ndufa4,Ndufs4,Psmb4,Psmb7,Cox7a2l,Ndufa9,Uqcrh,Sdha,Uqcrc2,Cltb,Ndufb11,Atp5g3
2_Member	KEGG Pathway	mmu04714	Thermogenesis	-6.43343	-5.04936	17/231	11946,11947,11950,12858,12866,12868,12896,17992,17993,20463,66108,66576,66945,67003,68033,104130,228033	Atp5a1,Atp5b,Atp5pb,Cox5a,Cox7a2,Cox8a,Cpt2,Ndufa4,Ndufs4,Cox7a2l,Ndufa9,Uqcrh,Sdha,Uqcrc2,Cox19,Ndufb11,Atp5g3
2_Member	KEGG Pathway	mmu05022	Pathways of neurodegeneration - multiple diseases	-6.39926	-5.04515	25/471	11740,11946,11947,11950,12858,12866,12868,14775,14828,17992,17993,19172,19177,20463,22187,56491,66108,66576,66734,66945,67003,104130,226641,228033,271457	Slc25a5,Atp5a1,Atp5b,Atp5pb,Cox5a,Cox7a2,Cox8a,Gpx1,Hspa5,Ndufa4,Ndufs4,Psmb4,Psmb7,Cox7a2l,Ubb,Vapb,Ndufa9,Uqcrh,Map1lc3a,Sdha,Uqcrc2,Ndufb11,Atf6,Atp5g3,Rab5a
2_Member	KEGG Pathway	mmu05010	Alzheimer disease	-5.12428	-3.84935	20/383	11740,11946,11947,11950,12858,12866,12868,17992,17993,19172,19177,20463,66108,66576,66945,67003,68585,104130,226641,228033	Slc25a5,Atp5a1,Atp5b,Atp5pb,Cox5a,Cox7a2,Cox8a,Ndufa4,Ndufs4,Psmb4,Psmb7,Cox7a2l,Ndufa9,Uqcrh,Sdha,Uqcrc2,Rtn4,Ndufb11,Atf6,Atp5g3
2_Member	KEGG Pathway	mmu04932	Non-alcoholic fatty liver disease	-4.90453	-3.68826	12/156	12858,12866,12868,13106,17992,17993,20463,66108,66576,66945,67003,104130	Cox5a,Cox7a2,Cox8a,Cyp2e1,Ndufa4,Ndufs4,Cox7a2l,Ndufa9,Uqcrh,Sdha,Uqcrc2,Ndufb11
2_Member	KEGG Pathway	mmu04260	Cardiac muscle contraction	-3.20274	-2.21661	7/87	11928,12858,12866,12868,20463,66576,67003	Atp1a1,Cox5a,Cox7a2,Cox8a,Cox7a2l,Uqcrh,Uqcrc2
3_Summary	KEGG Pathway	mmu00071	Fatty acid degradation	-7.90884	-6.28173	10/52	11409,12896,13117,13119,52538,66885,74147,93747,110446,666168,15360,71911,268860,16828,56451,56690,54326	Acads,Cpt2,Cyp4a10,Cyp4a14,Acaa2,Acadsb,Ehhadh,Echs1,Acat1,Cyp4a31,Hmgcs2,Bdh1,Abat,Ldha,Suclg1,Mlycd,Elovl2
3_Member	KEGG Pathway	mmu00071	Fatty acid degradation	-7.90884	-6.28173	10/52	11409,12896,13117,13119,52538,66885,74147,93747,110446,666168	Acads,Cpt2,Cyp4a10,Cyp4a14,Acaa2,Acadsb,Ehhadh,Echs1,Acat1,Cyp4a31
3_Member	KEGG Pathway	mmu00650	Butanoate metabolism	-6.53103	-5.11477	7/28	11409,15360,71911,74147,93747,110446,268860	Acads,Hmgcs2,Bdh1,Ehhadh,Echs1,Acat1,Abat
3_Member	KEGG Pathway	mmu00640	Propanoate metabolism	-6.20318	-4.8771	7/31	11409,16828,56451,56690,74147,93747,268860	Acads,Ldha,Suclg1,Mlycd,Ehhadh,Echs1,Abat
3_Member	KEGG Pathway	mmu00280	Valine, leucine and isoleucine degradation	-5.35139	-4.05164	8/57	11409,15360,52538,66885,74147,93747,110446,268860	Acads,Hmgcs2,Acaa2,Acadsb,Ehhadh,Echs1,Acat1,Abat
3_Member	KEGG Pathway	mmu01212	Fatty acid metabolism	-5.07187	-3.82042	8/62	11409,12896,52538,54326,66885,74147,93747,110446	Acads,Cpt2,Acaa2,Elovl2,Acadsb,Ehhadh,Echs1,Acat1
3_Member	KEGG Pathway	mmu00410	beta-Alanine metabolism	-3.76012	-2.70704	5/32	11409,56690,74147,93747,268860	Acads,Mlycd,Ehhadh,Echs1,Abat
4_Summary	KEGG Pathway	mmu01200	Carbon metabolism	-7.82792	-6.25196	14/121	11409,11611,17448,17449,18648,21991,56451,66945,68133,93747,104174,110446,269951,328099,74129,107869	Acads,Agxt,Mdh2,Mdh1,Pgam1,Tpi1,Suclg1,Sdha,Gcsh,Echs1,Gldc,Acat1,Idh2,Prps1l3,Dmgdh,Cth
4_Member	KEGG Pathway	mmu01200	Carbon metabolism	-7.82792	-6.25196	14/121	11409,11611,17448,17449,18648,21991,56451,66945,68133,93747,104174,110446,269951,328099	Acads,Agxt,Mdh2,Mdh1,Pgam1,Tpi1,Suclg1,Sdha,Gcsh,Echs1,Gldc,Acat1,Idh2,Prps1l3
4_Member	KEGG Pathway	mmu00630	Glyoxylate and dicarboxylate metabolism	-4.8896	-3.68826	6/32	11611,17448,17449,68133,104174,110446	Agxt,Mdh2,Mdh1,Gcsh,Gldc,Acat1
4_Member	KEGG Pathway	mmu00260	Glycine, serine and threonine metabolism	-4.31141	-3.16142	6/40	11611,18648,68133,74129,104174,107869	Agxt,Pgam1,Gcsh,Dmgdh,Gldc,Cth
5_Summary	KEGG Pathway	mmu04146	Peroxisome	-6.72466	-5.26655	11/86	11611,12908,13850,18477,19301,51798,56690,74114,74147,110959,269951	Agxt,Crat,Ephx2,Prdx1,Pxmp2,Ech1,Mlycd,Crot,Ehhadh,Nudt19,Idh2
5_Member	KEGG Pathway	mmu04146	Peroxisome	-6.72466	-5.26655	11/86	11611,12908,13850,18477,19301,51798,56690,74114,74147,110959,269951	Agxt,Crat,Ephx2,Prdx1,Pxmp2,Ech1,Mlycd,Crot,Ehhadh,Nudt19,Idh2
6_Summary	KEGG Pathway	mmu00590	Arachidonic acid metabolism	-4.87604	-3.68826	9/86	13095,13106,13109,13117,13119,13850,14775,66350,666168,13113,67442,72094	Cyp2c29,Cyp2e1,Cyp2j5,Cyp4a10,Cyp4a14,Ephx2,Gpx1,Pla2g12a,Cyp4a31,Cyp3a13,Retsat,Ugt2a3
6_Member	KEGG Pathway	mmu00590	Arachidonic acid metabolism	-4.87604	-3.68826	9/86	13095,13106,13109,13117,13119,13850,14775,66350,666168	Cyp2c29,Cyp2e1,Cyp2j5,Cyp4a10,Cyp4a14,Ephx2,Gpx1,Pla2g12a,Cyp4a31
6_Member	KEGG Pathway	mmu00830	Retinol metabolism	-2.92199	-1.97158	7/97	13095,13113,13117,13119,67442,72094,666168	Cyp2c29,Cyp3a13,Cyp4a10,Cyp4a14,Retsat,Ugt2a3,Cyp4a31
6_Member	KEGG Pathway	mmu00591	Linoleic acid metabolism	-2.84435	-1.90521	5/50	13095,13106,13109,13113,66350	Cyp2c29,Cyp2e1,Cyp2j5,Cyp3a13,Pla2g12a
7_Summary	KEGG Pathway	mmu00270	Cysteine and methionine metabolism	-4.57172	-3.40325	7/53	11615,11720,16828,17448,17449,107869,269378,58810,109801,110446,56451,66945,269951	Ahcyl,Mat1a,Ldha,Mdh2,Mdh1,Cth,Ahcy,Akr1a1,Glo1,Acat1,Suclg1,Sdha,Idh2
7_Member	KEGG Pathway	mmu00270	Cysteine and methionine metabolism	-4.57172	-3.40325	7/53	11615,11720,16828,17448,17449,107869,269378	Ahcyl,Mat1a,Ldha,Mdh2,Mdh1,Cth,Ahcy
7_Member	KEGG Pathway	mmu00620	Pyruvate metabolism	-4.07113	-2.93887	6/44	16828,17448,17449,58810,109801,110446	Ldha,Mdh2,Mdh1,Akr1a1,Glo1,Acat1
7_Member	KEGG Pathway	mmu00020	Citrate cycle (TCA cycle)	-3.76012	-2.70704	5/32	17448,17449,56451,66945,269951	Mdh2,Mdh1,Suclg1,Sdha,Idh2
8_Summary	KEGG Pathway	mmu03320	PPAR signaling pathway	-3.92113	-2.8059	8/89	11520,12896,13117,13119,14079,15360,74147,666168	Plin2,Cpt2,Cyp4a10,Cyp4a14,Fabp2,Hmgcs2,Ehhadh,Cyp4a31
8_Member	KEGG Pathway	mmu03320	PPAR signaling pathway	-3.92113	-2.8059	8/89	11520,12896,13117,13119,14079,15360,74147,666168	Plin2,Cpt2,Cyp4a10,Cyp4a14,Fabp2,Hmgcs2,Ehhadh,Cyp4a31
9_Summary	KEGG Pathway	mmu04140	Autophagy - animal	-3.86046	-2.76163	10/142	12176,13039,16783,18518,19052,22320,56486,57436,66734,68441,22187	Bnip3,Ctsl,Lamp1,Igbp1,Ppp2ca,Vamp8,Gabarap,Gabarapl1,Map1lc3a,Rraga,Ubb
9_Member	KEGG Pathway	mmu04140	Autophagy - animal	-3.86046	-2.76163	10/142	12176,13039,16783,18518,19052,22320,56486,57436,66734,68441	Bnip3,Ctsl,Lamp1,Igbp1,Ppp2ca,Vamp8,Gabarap,Gabarapl1,Map1lc3a,Rraga
9_Member	KEGG Pathway	mmu04136	Autophagy - other	-2.72446	-1.79632	4/32	18518,19052,56486,57436	Igbp1,Ppp2ca,Gabarap,Gabarapl1
9_Member	KEGG Pathway	mmu04137	Mitophagy - animal	-2.2579	-1.36607	5/68	12176,22187,56486,57436,66734	Bnip3,Ubb,Gabarap,Gabarapl1,Map1lc3a
10_Summary	KEGG Pathway	mmu04141	Protein processing in endoplasmic reticulum	-3.81708	-2.73404	11/172	13135,14828,53421,54197,54609,66245,66397,66753,109815,226641,100037258	Dad1,Hspa5,Sec61a1,Rnf5,Ubqln2,Hspbp1,Sar1b,Erlec1,Selenos,Atf6,Dnajc3
10_Member	KEGG Pathway	mmu04141	Protein processing in endoplasmic reticulum	-3.81708	-2.73404	11/172	13135,14828,53421,54197,54609,66245,66397,66753,109815,226641,100037258	Dad1,Hspa5,Sec61a1,Rnf5,Ubqln2,Hspbp1,Sar1b,Erlec1,Selenos,Atf6,Dnajc3
11_Summary	KEGG Pathway	mmu04145	Phagosome	-3.60302	-2.56418	11/182	11973,11984,12266,13039,16410,16783,17195,19344,20778,53421,271457	Atp6v1e1,Atp6v0c,C3,Ctsl,Itgav,Lamp1,Mbl2,Rab5b,Scarb1,Sec61a1,Rab5a
11_Member	KEGG Pathway	mmu04145	Phagosome	-3.60302	-2.56418	11/182	11973,11984,12266,13039,16410,16783,17195,19344,20778,53421,271457	Atp6v1e1,Atp6v0c,C3,Ctsl,Itgav,Lamp1,Mbl2,Rab5b,Scarb1,Sec61a1,Rab5a
12_Summary	KEGG Pathway	mmu04976	Bile secretion	-3.56905	-2.544	8/100	11928,13849,20493,20778,28250,28253,54403,72094,17449	Atp1a1,Ephx1,Slc10a1,Scarb1,Slco1a4,Slco1b2,Slc4a4,Ugt2a3,Mdh1
12_Member	KEGG Pathway	mmu04976	Bile secretion	-3.56905	-2.544	8/100	11928,13849,20493,20778,28250,28253,54403,72094	Atp1a1,Ephx1,Slc10a1,Scarb1,Slco1a4,Slco1b2,Slc4a4,Ugt2a3
12_Member	KEGG Pathway	mmu04964	Proximal tubule bicarbonate reclamation	-2.25282	-1.36607	3/22	11928,17449,54403	Atp1a1,Mdh1,Slc4a4
13_Summary	KEGG Pathway	mmu01230	Biosynthesis of amino acids	-3.45799	-2.4463	7/79	11720,18478,18648,21991,107869,269951,328099,16828,58810,72157	Mat1a,Pah,Pgam1,Tpi1,Cth,Idh2,Prps1l3,Ldha,Akr1a1,Pgm1
13_Member	KEGG Pathway	mmu01230	Biosynthesis of amino acids	-3.45799	-2.4463	7/79	11720,18478,18648,21991,107869,269951,328099	Mat1a,Pah,Pgam1,Tpi1,Cth,Idh2,Prps1l3
13_Member	KEGG Pathway	mmu00010	Glycolysis / Gluconeogenesis	-2.28523	-1.37828	5/67	16828,18648,21991,58810,72157	Ldha,Pgam1,Tpi1,Akr1a1,Pgm1
14_Summary	KEGG Pathway	mmu04142	Lysosome	-3.35299	-2.35427	9/135	11984,12492,13036,13039,16783,17775,56629,71665,74325	Atp6v0c,Scarb2,Ctsh,Ctsl,Lamp1,Laptm4a,Dnase2b,Fuca1,Cltb
14_Member	KEGG Pathway	mmu04142	Lysosome	-3.35299	-2.35427	9/135	11984,12492,13036,13039,16783,17775,56629,71665,74325	Atp6v0c,Scarb2,Ctsh,Ctsl,Lamp1,Laptm4a,Dnase2b,Fuca1,Cltb
15_Summary	KEGG Pathway	mmu04975	Fat digestion and absorption	-3.14574	-2.17184	5/43	14079,20778,66350,110446,238055,52466	Fabp2,Scarb1,Pla2g12a,Acat1,Apob,Slc46a1
15_Member	KEGG Pathway	mmu04975	Fat digestion and absorption	-3.14574	-2.17184	5/43	14079,20778,66350,110446,238055	Fabp2,Scarb1,Pla2g12a,Acat1,Apob
15_Member	KEGG Pathway	mmu04977	Vitamin digestion and absorption	-2.14478	-1.2678	3/24	20778,52466,238055	Scarb1,Slc46a1,Apob
16_Summary	KEGG Pathway	mmu04610	Complement and coagulation cascades	-3.02973	-2.06773	7/93	12266,12630,12759,14161,17195,18815,99571	C3,Cfi,Clu,Fga,Mbl2,Plg,Fgg
16_Member	KEGG Pathway	mmu04610	Complement and coagulation cascades	-3.02973	-2.06773	7/93	12266,12630,12759,14161,17195,18815,99571	C3,Cfi,Clu,Fga,Mbl2,Plg,Fgg
17_Summary	KEGG Pathway	mmu05204	Chemical carcinogenesis - DNA adducts	-2.55248	-1.63506	6/84	13095,13106,13113,13849,14873,72094,110198	Cyp2c29,Cyp2e1,Cyp3a13,Ephx1,Gsto1,Ugt2a3,Akr7a5
17_Member	KEGG Pathway	mmu05204	Chemical carcinogenesis - DNA adducts	-2.55248	-1.63506	6/84	13095,13106,13113,13849,14873,72094	Cyp2c29,Cyp2e1,Cyp3a13,Ephx1,Gsto1,Ugt2a3
17_Member	KEGG Pathway	mmu00980	Metabolism of xenobiotics by cytochrome P450	-2.12842	-1.26097	5/73	13106,13849,14873,72094,110198	Cyp2e1,Ephx1,Gsto1,Ugt2a3,Akr7a5
18_Summary	KEGG Pathway	mmu00790	Folate biosynthesis	-2.04666	-1.18856	3/26	13361,18478,20751	Dhfr,Pah,Spr
18_Member	KEGG Pathway	mmu00790	Folate biosynthesis	-2.04666	-1.18856	3/26	13361,18478,20751	Dhfr,Pah,Spr

## Sheet: KEGG_Down_Liver
GroupID	Category	Term	Description	LogP	Log(q-value)	InTerm_InList	Genes	Symbols
1_Summary	KEGG Pathway	mmu00190	Oxidative phosphorylation	-4.66828	-2.37148	10/135	17705,17708,17709,17710,17711,17716,17717,17719,17721,17722,11556,14182,58988,12825,18024,74153,22241,225027	ATP6,COX1,COX2,COX3,CYTB,ND1,ND2,ND4,ND5,ND6,Adrb3,Fgfr1,Rps6kb2,Col3a1,Nfe2l2,Uba7,Ulk1,Srsf7
1_Member	KEGG Pathway	mmu00190	Oxidative phosphorylation	-4.66828	-2.37148	10/135	17705,17708,17709,17710,17711,17716,17717,17719,17721,17722	ATP6,COX1,COX2,COX3,CYTB,ND1,ND2,ND4,ND5,ND6
1_Member	KEGG Pathway	mmu04714	Thermogenesis	-4.60065	-2.37148	13/231	11556,14182,17705,17708,17709,17710,17711,17716,17717,17719,17721,17722,58988	Adrb3,Fgfr1,ATP6,COX1,COX2,COX3,CYTB,ND1,ND2,ND4,ND5,ND6,Rps6kb2
1_Member	KEGG Pathway	mmu05415	Diabetic cardiomyopathy	-3.68661	-1.63353	11/211	12825,17705,17708,17709,17710,17711,17716,17717,17719,17721,17722	Col3a1,ATP6,COX1,COX2,COX3,CYTB,ND1,ND2,ND4,ND5,ND6
1_Member	KEGG Pathway	mmu05208	Chemical carcinogenesis - reactive oxygen species	-3.49683	-1.5915	11/222	17705,17708,17709,17710,17711,17716,17717,17719,17721,17722,18024	ATP6,COX1,COX2,COX3,CYTB,ND1,ND2,ND4,ND5,ND6,Nfe2l2
1_Member	KEGG Pathway	mmu05012	Parkinson disease	-3.42273	-1.5915	12/264	17705,17708,17709,17710,17711,17716,17717,17719,17721,17722,18024,74153	ATP6,COX1,COX2,COX3,CYTB,ND1,ND2,ND4,ND5,ND6,Nfe2l2,Uba7
1_Member	KEGG Pathway	mmu05016	Huntington disease	-2.42309	-0.892891	11/302	17705,17708,17709,17710,17711,17716,17717,17719,17721,17722,22241	ATP6,COX1,COX2,COX3,CYTB,ND1,ND2,ND4,ND5,ND6,Ulk1
1_Member	KEGG Pathway	mmu05020	Prion disease	-2.32101	-0.832203	10/268	17705,17708,17709,17710,17711,17716,17717,17719,17721,17722	ATP6,COX1,COX2,COX3,CYTB,ND1,ND2,ND4,ND5,ND6
1_Member	KEGG Pathway	mmu05014	Amyotrophic lateral sclerosis	-2.20682	-0.755798	12/369	17705,17708,17709,17710,17711,17716,17717,17719,17721,17722,22241,225027	ATP6,COX1,COX2,COX3,CYTB,ND1,ND2,ND4,ND5,ND6,Ulk1,Srsf7
2_Summary	KEGG Pathway	mmu04152	AMPK signaling pathway	-2.69007	-0.963122	7/126	14104,14377,22241,58988,68401,100705,107476,18770	Fasn,G6pc,Ulk1,Rps6kb2,G6pc3,Acacb,Acaca,Pklr
2_Member	KEGG Pathway	mmu04152	AMPK signaling pathway	-2.69007	-0.963122	7/126	14104,14377,22241,58988,68401,100705,107476	Fasn,G6pc,Ulk1,Rps6kb2,G6pc3,Acacb,Acaca
2_Member	KEGG Pathway	mmu00061	Fatty acid biosynthesis	-2.64822	-0.963122	3/19	14104,100705,107476	Fasn,Acacb,Acaca
2_Member	KEGG Pathway	mmu04910	Insulin signaling pathway	-2.45114	-0.892891	7/139	14104,14377,18770,58988,68401,100705,107476	Fasn,G6pc,Pklr,Rps6kb2,G6pc3,Acacb,Acaca
3_Summary	KEGG Pathway	mmu04621	NOD-like receptor signaling pathway	-2.51348	-0.892891	9/211	15951,16391,17951,20847,54123,55932,101613,216877,246728	Ifi204,Irf9,Naip5,Stat2,Irf7,Gbp3,Nlrp6,Dhx33,Oas2
3_Member	KEGG Pathway	mmu04621	NOD-like receptor signaling pathway	-2.51348	-0.892891	9/211	15951,16391,17951,20847,54123,55932,101613,216877,246728	Ifi204,Irf9,Naip5,Stat2,Irf7,Gbp3,Nlrp6,Dhx33,Oas2

## Sheet: GO_BP_Up_eWAT
GroupID	Category	Term	Description	LogP	Log(q-value)	InTerm_InList	Genes	Symbols
1_Summary	GO Biological Processes	GO:0007283	spermatogenesis	-16.2601	-12.2842	60/613	12344,12638,13206,14536,18285,18286,18476,22114,26972,27222,53422,54137,54388,54608,56523,57746,58864,64009,65971,66720,69310,69481,69982,70873,71099,71132,73472,73721,74174,74309,75571,76718,77595,77963,83984,104156,104271,106757,110958,213272,214105,216350,217116,224661,232664,232943,237336,245865,252868,252967,268491,269610,320256,329954,330319,381350,384619,434794,442829,666528,14087,12167,19…	Capza3,Cftr,Ddx4,Nr6a1,Odf1,Odf2,Pafah1b3,Tssk1,Spo11,Atp1a4,Ybx2,Acrbp,H1f9,Abhd2,Pmfbp1,Piwil2,Tssk3,Syne1,Tbata,Klhl10,Pacrg,Actl9,Spink2,Cnbd2,Tssk4,Cabyr,Spata18,1110017D15Rik,Gtsf1,Osbp2,Spata9,Catsperg2,Nup210l,Hook1,Tssk6,Etv5,Tex15,Catsperd,M1ap,Txndc2,Sox30,Tspan8,Spata20,Slc26a8,Ccdc136,Klc3,Tbpl1,Spag4,Odf4,Ropn1l,Meioc,Chd5,Dlec1,Catsper4,Wipf3,Spag6,Kash5,Xlr4a,Ccin,Zfp541,Fanca,Bmp…
1_Member	GO Biological Processes	GO:0007283	spermatogenesis	-16.2601	-12.2842	60/613	12344,12638,13206,14536,18285,18286,18476,22114,26972,27222,53422,54137,54388,54608,56523,57746,58864,64009,65971,66720,69310,69481,69982,70873,71099,71132,73472,73721,74174,74309,75571,76718,77595,77963,83984,104156,104271,106757,110958,213272,214105,216350,217116,224661,232664,232943,237336,245865,252868,252967,268491,269610,320256,329954,330319,381350,384619,434794,442829,666528	Capza3,Cftr,Ddx4,Nr6a1,Odf1,Odf2,Pafah1b3,Tssk1,Spo11,Atp1a4,Ybx2,Acrbp,H1f9,Abhd2,Pmfbp1,Piwil2,Tssk3,Syne1,Tbata,Klhl10,Pacrg,Actl9,Spink2,Cnbd2,Tssk4,Cabyr,Spata18,1110017D15Rik,Gtsf1,Osbp2,Spata9,Catsperg2,Nup210l,Hook1,Tssk6,Etv5,Tex15,Catsperd,M1ap,Txndc2,Sox30,Tspan8,Spata20,Slc26a8,Ccdc136,Klc3,Tbpl1,Spag4,Odf4,Ropn1l,Meioc,Chd5,Dlec1,Catsper4,Wipf3,Spag6,Kash5,Xlr4a,Ccin,Zfp541
1_Member	GO Biological Processes	GO:0048232	male gamete generation	-16.173	-12.2842	61/634	12344,12638,13206,14087,14536,18285,18286,18476,22114,26972,27222,53422,54137,54388,54608,56523,57746,58864,64009,65971,66720,69310,69481,69982,70873,71099,71132,73472,73721,74174,74309,75571,76718,77595,77963,83984,104156,104271,106757,110958,213272,214105,216350,217116,224661,232664,232943,237336,245865,252868,252967,268491,269610,320256,329954,330319,381350,384619,434794,442829,666528	Capza3,Cftr,Ddx4,Fanca,Nr6a1,Odf1,Odf2,Pafah1b3,Tssk1,Spo11,Atp1a4,Ybx2,Acrbp,H1f9,Abhd2,Pmfbp1,Piwil2,Tssk3,Syne1,Tbata,Klhl10,Pacrg,Actl9,Spink2,Cnbd2,Tssk4,Cabyr,Spata18,1110017D15Rik,Gtsf1,Osbp2,Spata9,Catsperg2,Nup210l,Hook1,Tssk6,Etv5,Tex15,Catsperd,M1ap,Txndc2,Sox30,Tspan8,Spata20,Slc26a8,Ccdc136,Klc3,Tbpl1,Spag4,Odf4,Ropn1l,Meioc,Chd5,Dlec1,Catsper4,Wipf3,Spag6,Kash5,Xlr4a,Ccin,Zfp541
1_Member	GO Biological Processes	GO:0007276	gamete generation	-13.4651	-9.75232	63/766	12167,12344,12638,13206,14087,14536,18285,18286,18476,19225,22114,26972,27222,53422,54137,54388,54608,56523,57746,58864,64009,65971,66720,69310,69481,69982,70873,71099,71132,73472,73721,74174,74309,75571,76718,77595,77963,83984,104156,104271,106757,110958,213272,214105,216350,217116,224661,232664,232943,237336,245865,252868,252967,268491,269610,320256,329954,330319,381350,384619,434794,442829,666…	Bmpr1b,Capza3,Cftr,Ddx4,Fanca,Nr6a1,Odf1,Odf2,Pafah1b3,Ptgs2,Tssk1,Spo11,Atp1a4,Ybx2,Acrbp,H1f9,Abhd2,Pmfbp1,Piwil2,Tssk3,Syne1,Tbata,Klhl10,Pacrg,Actl9,Spink2,Cnbd2,Tssk4,Cabyr,Spata18,1110017D15Rik,Gtsf1,Osbp2,Spata9,Catsperg2,Nup210l,Hook1,Tssk6,Etv5,Tex15,Catsperd,M1ap,Txndc2,Sox30,Tspan8,Spata20,Slc26a8,Ccdc136,Klc3,Tbpl1,Spag4,Odf4,Ropn1l,Meioc,Chd5,Dlec1,Catsper4,Wipf3,Spag6,Kash5,Xlr4a,Cc…
1_Member	GO Biological Processes	GO:0048515	spermatid differentiation	-11.0837	-7.64341	31/253	12344,12638,22114,26972,53422,54137,54608,58864,65971,66720,69310,69481,69982,71099,71132,74309,77595,77963,83984,106757,214105,224661,232664,232943,237336,252967,268491,269610,329954,381350,434794	Capza3,Cftr,Tssk1,Spo11,Ybx2,Acrbp,Abhd2,Tssk3,Tbata,Klhl10,Pacrg,Actl9,Spink2,Tssk4,Cabyr,Osbp2,Nup210l,Hook1,Tssk6,Catsperd,Sox30,Slc26a8,Ccdc136,Klc3,Tbpl1,Ropn1l,Meioc,Chd5,Catsper4,Spag6,Xlr4a
1_Member	GO Biological Processes	GO:0007286	spermatid development	-10.7829	-7.43811	30/244	12344,12638,22114,26972,53422,54137,54608,58864,66720,69310,69481,69982,71099,71132,74309,77595,77963,83984,106757,214105,224661,232664,232943,237336,252967,268491,269610,329954,381350,434794	Capza3,Cftr,Tssk1,Spo11,Ybx2,Acrbp,Abhd2,Tssk3,Klhl10,Pacrg,Actl9,Spink2,Tssk4,Cabyr,Osbp2,Nup210l,Hook1,Tssk6,Catsperd,Sox30,Slc26a8,Ccdc136,Klc3,Tbpl1,Ropn1l,Meioc,Chd5,Catsper4,Spag6,Xlr4a
1_Member	GO Biological Processes	GO:0007281	germ cell development	-9.32141	-6.03462	35/368	12167,12344,12638,22114,26972,53422,54137,54388,54608,57746,58864,66720,69310,69481,69982,71099,71132,74309,77595,77963,83984,104156,106757,214105,224661,232664,232943,237336,252967,268491,269610,329954,381350,384619,434794	Bmpr1b,Capza3,Cftr,Tssk1,Spo11,Ybx2,Acrbp,H1f9,Abhd2,Piwil2,Tssk3,Klhl10,Pacrg,Actl9,Spink2,Tssk4,Cabyr,Osbp2,Nup210l,Hook1,Tssk6,Etv5,Catsperd,Sox30,Slc26a8,Ccdc136,Klc3,Tbpl1,Ropn1l,Meioc,Chd5,Catsper4,Spag6,Kash5,Xlr4a
1_Member	GO Biological Processes	GO:0022412	cellular process involved in reproduction in multicellular organism	-8.75434	-5.64364	40/484	12167,12344,12638,13206,14087,22114,26972,53422,54137,54388,54608,57746,58864,65971,66720,69310,69481,69982,71099,71132,74309,77595,77963,83984,104156,104271,106757,110958,214105,224661,232664,232943,237336,252967,268491,269610,329954,381350,384619,434794	Bmpr1b,Capza3,Cftr,Ddx4,Fanca,Tssk1,Spo11,Ybx2,Acrbp,H1f9,Abhd2,Piwil2,Tssk3,Tbata,Klhl10,Pacrg,Actl9,Spink2,Tssk4,Cabyr,Osbp2,Nup210l,Hook1,Tssk6,Etv5,Tex15,Catsperd,M1ap,Sox30,Slc26a8,Ccdc136,Klc3,Tbpl1,Ropn1l,Meioc,Chd5,Catsper4,Spag6,Kash5,Xlr4a
2_Summary	GO Biological Processes	GO:0003341	cilium movement	-11.3498	-7.76201	27/188	13206,14447,17235,27222,51938,53883,68270,70426,70918,70989,71099,74362,74453,74711,106757,213234,213272,217341,224661,232943,239591,252967,269209,320869,327954,329954,381350,13417,15114,15185,16559,16560,16574,16578,17152,17762,73804,99167,319565,18286,22350,28105,51944,54648,63873,68617,70892,77963,78785,101565,170833,219072,234964,269954,384619	Ddx4,Gapdhs,Smcp,Atp1a4,Ccdc39,Celsr2,Dnaaf1,Tekt5,Nsun7,Jhy,Tssk4,Spag17,Cfap53,Ttll9,Catsperd,Zbbx,Txndc2,Qrich2,Slc26a8,Klc3,Ttll8,Ropn1l,Stk36,Spata33,Dnah2,Catsper4,Spag6,Dnah8,Hap1,Hdac6,Kif17,Kif1a,Kif5c,Kif9,Mak,Mapt,Kif2c,Ssx2ip,Syne2,Odf2,Ezr,Trim36,Knstrn,Ccdc120,Trpv4,Mtcl1,Ttll7,Hook1,Clip4,Ccp110,Hook2,Haus4,Deup1,Ttll13,Kash5
2_Member	GO Biological Processes	GO:0003341	cilium movement	-11.3498	-7.76201	27/188	13206,14447,17235,27222,51938,53883,68270,70426,70918,70989,71099,74362,74453,74711,106757,213234,213272,217341,224661,232943,239591,252967,269209,320869,327954,329954,381350	Ddx4,Gapdhs,Smcp,Atp1a4,Ccdc39,Celsr2,Dnaaf1,Tekt5,Nsun7,Jhy,Tssk4,Spag17,Cfap53,Ttll9,Catsperd,Zbbx,Txndc2,Qrich2,Slc26a8,Klc3,Ttll8,Ropn1l,Stk36,Spata33,Dnah2,Catsper4,Spag6
2_Member	GO Biological Processes	GO:0007018	microtubule-based movement	-11.0551	-7.64341	39/388	13206,13417,14447,15114,15185,16559,16560,16574,16578,17152,17235,17762,27222,51938,53883,68270,70426,70918,70989,71099,73804,74362,74453,74711,99167,106757,213234,213272,217341,224661,232943,239591,252967,269209,319565,320869,327954,329954,381350	Ddx4,Dnah8,Gapdhs,Hap1,Hdac6,Kif17,Kif1a,Kif5c,Kif9,Mak,Smcp,Mapt,Atp1a4,Ccdc39,Celsr2,Dnaaf1,Tekt5,Nsun7,Jhy,Tssk4,Kif2c,Spag17,Cfap53,Ttll9,Ssx2ip,Catsperd,Zbbx,Txndc2,Qrich2,Slc26a8,Klc3,Ttll8,Ropn1l,Stk36,Syne2,Spata33,Dnah2,Catsper4,Spag6
2_Member	GO Biological Processes	GO:0001539	cilium or flagellum-dependent cell motility	-8.97763	-5.78775	21/146	13206,14447,17235,27222,51938,70426,70918,71099,74453,74711,106757,213272,217341,224661,232943,239591,252967,320869,327954,329954,381350	Ddx4,Gapdhs,Smcp,Atp1a4,Ccdc39,Tekt5,Nsun7,Tssk4,Cfap53,Ttll9,Catsperd,Txndc2,Qrich2,Slc26a8,Klc3,Ttll8,Ropn1l,Spata33,Dnah2,Catsper4,Spag6
2_Member	GO Biological Processes	GO:0060285	cilium-dependent cell motility	-8.97763	-5.78775	21/146	13206,14447,17235,27222,51938,70426,70918,71099,74453,74711,106757,213272,217341,224661,232943,239591,252967,320869,327954,329954,381350	Ddx4,Gapdhs,Smcp,Atp1a4,Ccdc39,Tekt5,Nsun7,Tssk4,Cfap53,Ttll9,Catsperd,Txndc2,Qrich2,Slc26a8,Klc3,Ttll8,Ropn1l,Spata33,Dnah2,Catsper4,Spag6
2_Member	GO Biological Processes	GO:0007017	microtubule-based process	-8.91854	-5.77005	55/796	13206,13417,14447,15114,15185,16559,16560,16574,16578,17152,17235,17762,18286,22350,27222,28105,51938,51944,53883,54648,63873,68270,68617,70426,70892,70918,70989,71099,73804,74362,74453,74711,77963,78785,99167,101565,106757,170833,213234,213272,217341,219072,224661,232943,234964,239591,252967,269209,269954,319565,320869,327954,329954,381350,384619	Ddx4,Dnah8,Gapdhs,Hap1,Hdac6,Kif17,Kif1a,Kif5c,Kif9,Mak,Smcp,Mapt,Odf2,Ezr,Atp1a4,Trim36,Ccdc39,Knstrn,Celsr2,Ccdc120,Trpv4,Dnaaf1,Mtcl1,Tekt5,Ttll7,Nsun7,Jhy,Tssk4,Kif2c,Spag17,Cfap53,Ttll9,Hook1,Clip4,Ssx2ip,Ccp110,Catsperd,Hook2,Zbbx,Txndc2,Qrich2,Haus4,Slc26a8,Klc3,Deup1,Ttll8,Ropn1l,Stk36,Ttll13,Syne2,Spata33,Dnah2,Catsper4,Spag6,Kash5
2_Member	GO Biological Processes	GO:0060294	cilium movement involved in cell motility	-8.69516	-5.61922	20/137	13206,14447,17235,27222,51938,70426,70918,71099,74453,74711,106757,213272,217341,224661,232943,239591,252967,320869,329954,381350	Ddx4,Gapdhs,Smcp,Atp1a4,Ccdc39,Tekt5,Nsun7,Tssk4,Cfap53,Ttll9,Catsperd,Txndc2,Qrich2,Slc26a8,Klc3,Ttll8,Ropn1l,Spata33,Catsper4,Spag6
2_Member	GO Biological Processes	GO:0030317	flagellated sperm motility	-8.35747	-5.31371	19/129	13206,14447,17235,27222,51938,70918,71099,74453,74711,106757,213272,217341,224661,232943,239591,252967,320869,329954,381350	Ddx4,Gapdhs,Smcp,Atp1a4,Ccdc39,Nsun7,Tssk4,Cfap53,Ttll9,Catsperd,Txndc2,Qrich2,Slc26a8,Klc3,Ttll8,Ropn1l,Spata33,Catsper4,Spag6
2_Member	GO Biological Processes	GO:0097722	sperm motility	-8.13222	-5.11843	19/133	13206,14447,17235,27222,51938,70918,71099,74453,74711,106757,213272,217341,224661,232943,239591,252967,320869,329954,381350	Ddx4,Gapdhs,Smcp,Atp1a4,Ccdc39,Nsun7,Tssk4,Cfap53,Ttll9,Catsperd,Txndc2,Qrich2,Slc26a8,Klc3,Ttll8,Ropn1l,Spata33,Catsper4,Spag6
3_Summary	GO Biological Processes	GO:0032989	cellular component morphogenesis	-6.6805	-3.69474	43/643	11459,11735,12167,12323,12661,12759,12805,13654,13723,14184,14462,15185,16574,16669,16782,17762,17919,17930,17967,17996,18124,18163,18612,19283,20404,22138,22422,23969,24131,27206,50769,53883,54137,69481,69982,74053,114873,192897,214105,232664,237336,244281,381350,12739,16842,19143,20733,23828,27428,53868,56013,66720,69700,75019,76574,78789,81879,105005,252973,270120,329421,14585,15114,19417,9384…	Acta1,Ank3,Bmpr1b,Camk2b,Chl1,Clu,Cntn1,Egr2,Emb,Fgfr3,Gata3,Hdac6,Kif5c,Krt19,Lamc2,Mapt,Myo5b,Myom2,Ncam1,Neb,Nr4a3,Ctnnd2,Etv4,Ptprz1,Sh3gl2,Ttn,Wnt7b,Pacsin1,Ldb3,Nrk,Atp8a2,Celsr2,Acrbp,Actl9,Spink2,Grip1,Dscaml1,Itgb4,Sox30,Ccdc136,Tbpl1,Myo16,Spag6,Cldn3,Lef1,St14,Spint2,Bves,Shroom3,Rab25,Srcin1,Klhl10,Col22a1,Rnase10,Mfsd2a,Vsig1,Tfcp2l1,Lratd1,Grhl2,Fat3,Myo3b,Gfra1,Hap1,Rasgrf1,Igsf9,V…
3_Member	GO Biological Processes	GO:0032989	cellular component morphogenesis	-6.6805	-3.69474	43/643	11459,11735,12167,12323,12661,12759,12805,13654,13723,14184,14462,15185,16574,16669,16782,17762,17919,17930,17967,17996,18124,18163,18612,19283,20404,22138,22422,23969,24131,27206,50769,53883,54137,69481,69982,74053,114873,192897,214105,232664,237336,244281,381350	Acta1,Ank3,Bmpr1b,Camk2b,Chl1,Clu,Cntn1,Egr2,Emb,Fgfr3,Gata3,Hdac6,Kif5c,Krt19,Lamc2,Mapt,Myo5b,Myom2,Ncam1,Neb,Nr4a3,Ctnnd2,Etv4,Ptprz1,Sh3gl2,Ttn,Wnt7b,Pacsin1,Ldb3,Nrk,Atp8a2,Celsr2,Acrbp,Actl9,Spink2,Grip1,Dscaml1,Itgb4,Sox30,Ccdc136,Tbpl1,Myo16,Spag6
3_Member	GO Biological Processes	GO:0000902	cell morphogenesis	-6.37376	-3.41433	48/777	11735,12167,12323,12661,12739,12759,12805,13654,13723,14184,14462,15185,16574,16782,16842,17762,17919,17967,18124,18163,18612,19143,19283,20404,20733,22422,23828,23969,27206,27428,50769,53868,53883,56013,66720,69700,74053,75019,76574,78789,81879,105005,114873,244281,252973,270120,329421,381350	Ank3,Bmpr1b,Camk2b,Chl1,Cldn3,Clu,Cntn1,Egr2,Emb,Fgfr3,Gata3,Hdac6,Kif5c,Lamc2,Lef1,Mapt,Myo5b,Ncam1,Nr4a3,Ctnnd2,Etv4,St14,Ptprz1,Sh3gl2,Spint2,Wnt7b,Bves,Pacsin1,Nrk,Shroom3,Atp8a2,Rab25,Celsr2,Srcin1,Klhl10,Col22a1,Grip1,Rnase10,Mfsd2a,Vsig1,Tfcp2l1,Lratd1,Dscaml1,Myo16,Grhl2,Fat3,Myo3b,Spag6
3_Member	GO Biological Processes	GO:0000904	cell morphogenesis involved in differentiation	-4.93857	-2.0709	37/605	11735,12167,12661,12739,12805,13654,13723,14184,14462,15185,16574,16782,16842,17762,17919,17967,18124,18163,18612,19143,19283,20733,22422,23828,50769,53868,53883,56013,69700,74053,75019,76574,78789,114873,252973,270120,329421	Ank3,Bmpr1b,Chl1,Cldn3,Cntn1,Egr2,Emb,Fgfr3,Gata3,Hdac6,Kif5c,Lamc2,Lef1,Mapt,Myo5b,Ncam1,Nr4a3,Ctnnd2,Etv4,St14,Ptprz1,Spint2,Wnt7b,Bves,Atp8a2,Rab25,Celsr2,Srcin1,Col22a1,Grip1,Rnase10,Mfsd2a,Vsig1,Dscaml1,Grhl2,Fat3,Myo3b
3_Member	GO Biological Processes	GO:0048858	cell projection morphogenesis	-3.64065	-1.15833	30/522	11735,12167,12323,12661,12759,12805,13654,13723,14184,14462,15185,16574,16782,17762,17919,17967,18124,18163,18612,19283,20404,22422,23969,27206,50769,53883,74053,114873,244281,381350	Ank3,Bmpr1b,Camk2b,Chl1,Clu,Cntn1,Egr2,Emb,Fgfr3,Gata3,Hdac6,Kif5c,Lamc2,Mapt,Myo5b,Ncam1,Nr4a3,Ctnnd2,Etv4,Ptprz1,Sh3gl2,Wnt7b,Pacsin1,Nrk,Atp8a2,Celsr2,Grip1,Dscaml1,Myo16,Spag6
3_Member	GO Biological Processes	GO:0048812	neuron projection morphogenesis	-3.46252	-1.02237	29/510	11735,12167,12661,12759,12805,13654,13723,14184,14462,15185,16574,16782,17762,17919,17967,18124,18163,18612,19283,20404,22422,23969,27206,50769,53883,74053,114873,244281,381350	Ank3,Bmpr1b,Chl1,Clu,Cntn1,Egr2,Emb,Fgfr3,Gata3,Hdac6,Kif5c,Lamc2,Mapt,Myo5b,Ncam1,Nr4a3,Ctnnd2,Etv4,Ptprz1,Sh3gl2,Wnt7b,Pacsin1,Nrk,Atp8a2,Celsr2,Grip1,Dscaml1,Myo16,Spag6
3_Member	GO Biological Processes	GO:0120039	plasma membrane bounded cell projection morphogenesis	-3.37998	-0.975423	29/516	11735,12167,12661,12759,12805,13654,13723,14184,14462,15185,16574,16782,17762,17919,17967,18124,18163,18612,19283,20404,22422,23969,27206,50769,53883,74053,114873,244281,381350	Ank3,Bmpr1b,Chl1,Clu,Cntn1,Egr2,Emb,Fgfr3,Gata3,Hdac6,Kif5c,Lamc2,Mapt,Myo5b,Ncam1,Nr4a3,Ctnnd2,Etv4,Ptprz1,Sh3gl2,Wnt7b,Pacsin1,Nrk,Atp8a2,Celsr2,Grip1,Dscaml1,Myo16,Spag6
3_Member	GO Biological Processes	GO:0032990	cell part morphogenesis	-3.27554	-0.898568	30/549	11735,12167,12323,12661,12759,12805,13654,13723,14184,14462,15185,16574,16782,17762,17919,17967,18124,18163,18612,19283,20404,22422,23969,27206,50769,53883,74053,114873,244281,381350	Ank3,Bmpr1b,Camk2b,Chl1,Clu,Cntn1,Egr2,Emb,Fgfr3,Gata3,Hdac6,Kif5c,Lamc2,Mapt,Myo5b,Ncam1,Nr4a3,Ctnnd2,Etv4,Ptprz1,Sh3gl2,Wnt7b,Pacsin1,Nrk,Atp8a2,Celsr2,Grip1,Dscaml1,Myo16,Spag6
3_Member	GO Biological Processes	GO:0031175	neuron projection development	-2.88944	-0.686127	36/740	11735,12167,12661,12759,12805,13654,13723,14184,14462,14585,15114,15185,16574,16782,17762,17919,17967,18124,18163,18612,19283,19417,20404,22422,23969,27206,50769,53883,74053,93842,114873,226841,235402,244281,329421,381350	Ank3,Bmpr1b,Chl1,Clu,Cntn1,Egr2,Emb,Fgfr3,Gata3,Gfra1,Hap1,Hdac6,Kif5c,Lamc2,Mapt,Myo5b,Ncam1,Nr4a3,Ctnnd2,Etv4,Ptprz1,Rasgrf1,Sh3gl2,Wnt7b,Pacsin1,Nrk,Atp8a2,Celsr2,Grip1,Igsf9,Dscaml1,Vash2,Lingo1,Myo16,Myo3b,Spag6
3_Member	GO Biological Processes	GO:0048667	cell morphogenesis involved in neuron differentiation	-2.61693	-0.460467	25/474	11735,12167,12661,12805,13654,13723,14184,14462,15185,16574,16782,17762,17919,17967,18124,18163,18612,19283,22422,50769,53883,74053,76574,114873,329421	Ank3,Bmpr1b,Chl1,Cntn1,Egr2,Emb,Fgfr3,Gata3,Hdac6,Kif5c,Lamc2,Mapt,Myo5b,Ncam1,Nr4a3,Ctnnd2,Etv4,Ptprz1,Wnt7b,Atp8a2,Celsr2,Grip1,Mfsd2a,Dscaml1,Myo3b
4_Summary	GO Biological Processes	GO:0048240	sperm capacitation	-5.63093	-2.69632	8/32	12638,54608,58864,71132,106757,224661,252967,329954,11735,12393,13983,14184,14462,18504,19225,81879,72961	Cftr,Abhd2,Tssk3,Cabyr,Catsperd,Slc26a8,Ropn1l,Catsper4,Ank3,Runx2,Esr2,Fgfr3,Gata3,Pax2,Ptgs2,Tfcp2l1,Slc17a7
4_Member	GO Biological Processes	GO:0048240	sperm capacitation	-5.63093	-2.69632	8/32	12638,54608,58864,71132,106757,224661,252967,329954	Cftr,Abhd2,Tssk3,Cabyr,Catsperd,Slc26a8,Ropn1l,Catsper4
4_Member	GO Biological Processes	GO:0071695	anatomical structure maturation	-2.63563	-0.471055	16/251	11735,12393,12638,13983,14184,14462,18504,19225,54608,58864,71132,81879,106757,224661,252967,329954	Ank3,Runx2,Cftr,Esr2,Fgfr3,Gata3,Pax2,Ptgs2,Abhd2,Tssk3,Cabyr,Tfcp2l1,Catsperd,Slc26a8,Ropn1l,Catsper4
4_Member	GO Biological Processes	GO:0048469	cell maturation	-2.60082	-0.452333	13/185	11735,12393,12638,13983,14462,54608,58864,71132,81879,106757,224661,252967,329954	Ank3,Runx2,Cftr,Esr2,Gata3,Abhd2,Tssk3,Cabyr,Tfcp2l1,Catsperd,Slc26a8,Ropn1l,Catsper4
4_Member	GO Biological Processes	GO:0021700	developmental maturation	-2.37563	-0.337202	17/291	11735,12393,12638,13983,14184,14462,18504,19225,54608,58864,71132,72961,81879,106757,224661,252967,329954	Ank3,Runx2,Cftr,Esr2,Fgfr3,Gata3,Pax2,Ptgs2,Abhd2,Tssk3,Cabyr,Slc17a7,Tfcp2l1,Catsperd,Slc26a8,Ropn1l,Catsper4
5_Summary	GO Biological Processes	GO:0010927	cellular component assembly involved in morphogenesis	-5.54017	-2.62904	14/110	11459,12805,16669,17930,17996,22138,24131,54137,69481,69982,192897,214105,232664,237336	Acta1,Cntn1,Krt19,Myom2,Neb,Ttn,Ldb3,Acrbp,Actl9,Spink2,Itgb4,Sox30,Ccdc136,Tbpl1
5_Member	GO Biological Processes	GO:0010927	cellular component assembly involved in morphogenesis	-5.54017	-2.62904	14/110	11459,12805,16669,17930,17996,22138,24131,54137,69481,69982,192897,214105,232664,237336	Acta1,Cntn1,Krt19,Myom2,Neb,Ttn,Ldb3,Acrbp,Actl9,Spink2,Itgb4,Sox30,Ccdc136,Tbpl1
5_Member	GO Biological Processes	GO:0001675	acrosome assembly	-4.7126	-1.88445	6/21	54137,69481,69982,214105,232664,237336	Acrbp,Actl9,Spink2,Sox30,Ccdc136,Tbpl1
5_Member	GO Biological Processes	GO:0033363	secretory granule organization	-3.06199	-0.775193	6/40	54137,69481,69982,214105,232664,237336	Acrbp,Actl9,Spink2,Sox30,Ccdc136,Tbpl1
6_Summary	GO Biological Processes	GO:0060711	labyrinthine layer development	-5.17456	-2.2857	10/60	12705,16842,19143,20732,20733,22422,72469,107586,226841,252973,12739,53868,69700,75019,78789,16669,12393,14462,15410,15414,15415,15416,18124,18504,18510,18552,21386,21410,50769,51938,68270,114873,270685,329421,12167,13983,14087,16322,19225,26972,66720,69982,77595,104271,214384,13654,13797,14296,22138,27428,53883,74453,241062,13645,18612,77411,207920,269152,13608,14184,15446,16399,20510,74376,1453…	Cited1,Lef1,St14,Spint1,Spint2,Wnt7b,Plcd3,Ovol2,Vash2,Grhl2,Cldn3,Rab25,Col22a1,Rnase10,Vsig1,Krt19,Runx2,Gata3,Hoxb3,Hoxb6,Hoxb7,Hoxb8,Nr4a3,Pax2,Pax8,Pcsk5,Tbx3,Hnf1b,Atp8a2,Ccdc39,Dnaaf1,Dscaml1,Mthfd1l,Myo3b,Bmpr1b,Esr2,Fanca,Inha,Ptgs2,Spo11,Klhl10,Spink2,Nup210l,Tex15,Myocd,Egr2,Emx2,Frat1,Ttn,Shroom3,Celsr2,Cfap53,Pgap1,Egf,Etv4,Esrp2,Esrp1,Kif26b,Edar,Fgfr3,Hpgd,Itga2b,Slc1a1,Myo18b,Gcnt…
6_Member	GO Biological Processes	GO:0060711	labyrinthine layer development	-5.17456	-2.2857	10/60	12705,16842,19143,20732,20733,22422,72469,107586,226841,252973	Cited1,Lef1,St14,Spint1,Spint2,Wnt7b,Plcd3,Ovol2,Vash2,Grhl2
6_Member	GO Biological Processes	GO:0060671	epithelial cell differentiation involved in embryonic placenta development	-4.64104	-1.88252	3/3	19143,20733,252973	St14,Spint2,Grhl2
6_Member	GO Biological Processes	GO:0060672	epithelial cell morphogenesis involved in placental branching	-4.64104	-1.88252	3/3	19143,20733,252973	St14,Spint2,Grhl2
6_Member	GO Biological Processes	GO:0003382	epithelial cell morphogenesis	-4.2499	-1.55138	8/48	12739,19143,20733,53868,69700,75019,78789,252973	Cldn3,St14,Spint2,Rab25,Col22a1,Rnase10,Vsig1,Grhl2
6_Member	GO Biological Processes	GO:0060713	labyrinthine layer morphogenesis	-3.94463	-1.35165	6/28	16842,19143,20732,20733,22422,252973	Lef1,St14,Spint1,Spint2,Wnt7b,Grhl2
6_Member	GO Biological Processes	GO:0060669	embryonic placenta morphogenesis	-3.52868	-1.07916	6/33	16842,19143,20732,20733,22422,252973	Lef1,St14,Spint1,Spint2,Wnt7b,Grhl2
6_Member	GO Biological Processes	GO:0001892	embryonic placenta development	-3.45638	-1.02237	11/112	12705,16669,16842,19143,20732,20733,22422,72469,107586,226841,252973	Cited1,Krt19,Lef1,St14,Spint1,Spint2,Wnt7b,Plcd3,Ovol2,Vash2,Grhl2
6_Member	GO Biological Processes	GO:0048568	embryonic organ development	-3.29922	-0.908673	29/522	12393,12705,14462,15410,15414,15415,15416,16669,16842,18124,18504,18510,18552,19143,20732,20733,21386,21410,22422,50769,51938,68270,72469,107586,114873,226841,252973,270685,329421	Runx2,Cited1,Gata3,Hoxb3,Hoxb6,Hoxb7,Hoxb8,Krt19,Lef1,Nr4a3,Pax2,Pax8,Pcsk5,St14,Spint1,Spint2,Tbx3,Hnf1b,Wnt7b,Atp8a2,Ccdc39,Dnaaf1,Plcd3,Ovol2,Dscaml1,Vash2,Grhl2,Mthfd1l,Myo3b
6_Member	GO Biological Processes	GO:0060670	branching involved in labyrinthine layer morphogenesis	-3.28787	-0.904164	4/14	19143,20732,20733,252973	St14,Spint1,Spint2,Grhl2
6_Member	GO Biological Processes	GO:0048608	reproductive structure development	-3.15277	-0.825065	26/458	12167,12705,13983,14087,14462,16322,16669,16842,19143,19225,20732,20733,21386,21410,22422,26972,66720,69982,72469,75019,77595,104271,107586,214384,226841,252973	Bmpr1b,Cited1,Esr2,Fanca,Gata3,Inha,Krt19,Lef1,St14,Ptgs2,Spint1,Spint2,Tbx3,Hnf1b,Wnt7b,Spo11,Klhl10,Spink2,Plcd3,Rnase10,Nup210l,Tex15,Ovol2,Myocd,Vash2,Grhl2
6_Member	GO Biological Processes	GO:0061458	reproductive system development	-3.09762	-0.796588	26/462	12167,12705,13983,14087,14462,16322,16669,16842,19143,19225,20732,20733,21386,21410,22422,26972,66720,69982,72469,75019,77595,104271,107586,214384,226841,252973	Bmpr1b,Cited1,Esr2,Fanca,Gata3,Inha,Krt19,Lef1,St14,Ptgs2,Spint1,Spint2,Tbx3,Hnf1b,Wnt7b,Spo11,Klhl10,Spink2,Plcd3,Rnase10,Nup210l,Tex15,Ovol2,Myocd,Vash2,Grhl2
6_Member	GO Biological Processes	GO:0048562	embryonic organ morphogenesis	-2.50679	-0.385088	19/331	12393,14462,15410,15414,15415,15416,18124,18504,18510,21386,21410,50769,51938,68270,107586,114873,252973,270685,329421	Runx2,Gata3,Hoxb3,Hoxb6,Hoxb7,Hoxb8,Nr4a3,Pax2,Pax8,Tbx3,Hnf1b,Atp8a2,Ccdc39,Dnaaf1,Ovol2,Dscaml1,Grhl2,Mthfd1l,Myo3b
6_Member	GO Biological Processes	GO:0007389	pattern specification process	-2.42782	-0.343457	24/464	12167,12705,13654,13797,14296,15410,15414,15415,15416,16842,18504,18510,18552,21386,21410,22138,22422,27428,51938,53883,68270,74453,107586,241062	Bmpr1b,Cited1,Egr2,Emx2,Frat1,Hoxb3,Hoxb6,Hoxb7,Hoxb8,Lef1,Pax2,Pax8,Pcsk5,Tbx3,Hnf1b,Ttn,Wnt7b,Shroom3,Ccdc39,Celsr2,Dnaaf1,Cfap53,Ovol2,Pgap1
6_Member	GO Biological Processes	GO:0001890	placenta development	-2.37666	-0.337202	12/174	12705,16669,16842,19143,19225,20732,20733,22422,72469,107586,226841,252973	Cited1,Krt19,Lef1,St14,Ptgs2,Spint1,Spint2,Wnt7b,Plcd3,Ovol2,Vash2,Grhl2
6_Member	GO Biological Processes	GO:0060562	epithelial tube morphogenesis	-2.36922	-0.337202	20/366	13645,14462,16842,18504,18510,18612,19143,20732,20733,21386,21410,27428,51938,68270,77411,107586,207920,252973,269152,270685	Egf,Gata3,Lef1,Pax2,Pax8,Etv4,St14,Spint1,Spint2,Tbx3,Hnf1b,Shroom3,Ccdc39,Dnaaf1,Esrp2,Ovol2,Esrp1,Grhl2,Kif26b,Mthfd1l
6_Member	GO Biological Processes	GO:0035239	tube morphogenesis	-2.36766	-0.337202	34/740	12705,13608,13645,13797,14184,14462,15446,16399,16842,18124,18504,18510,18612,19143,19225,20510,20732,20733,21386,21410,22422,27428,51938,68270,69700,72469,74376,77411,107586,207920,214384,252973,269152,270685	Cited1,Edar,Egf,Emx2,Fgfr3,Gata3,Hpgd,Itga2b,Lef1,Nr4a3,Pax2,Pax8,Etv4,St14,Ptgs2,Slc1a1,Spint1,Spint2,Tbx3,Hnf1b,Wnt7b,Shroom3,Ccdc39,Dnaaf1,Col22a1,Plcd3,Myo18b,Esrp2,Ovol2,Esrp1,Myocd,Grhl2,Kif26b,Mthfd1l
6_Member	GO Biological Processes	GO:0048729	tissue morphogenesis	-2.3178	-0.318982	30/635	13645,13983,14184,14462,14537,16842,18124,18504,18510,18612,19143,20732,20733,21386,21410,22138,22422,27428,51938,68270,72388,77411,107586,109620,207920,218476,233066,252973,269152,270685	Egf,Esr2,Fgfr3,Gata3,Gcnt1,Lef1,Nr4a3,Pax2,Pax8,Etv4,St14,Spint1,Spint2,Tbx3,Hnf1b,Ttn,Wnt7b,Shroom3,Ccdc39,Dnaaf1,Ripk4,Esrp2,Ovol2,Dsp,Esrp1,Gcnt4,Syne4,Grhl2,Kif26b,Mthfd1l
6_Member	GO Biological Processes	GO:0035148	tube formation	-2.31765	-0.318982	12/177	13608,14462,18504,18510,19143,20732,20733,21410,27428,107586,252973,270685	Edar,Gata3,Pax2,Pax8,St14,Spint1,Spint2,Hnf1b,Shroom3,Ovol2,Grhl2,Mthfd1l
6_Member	GO Biological Processes	GO:0001838	embryonic epithelial tube formation	-2.31426	-0.318982	11/155	14462,18504,18510,19143,20732,20733,21410,27428,107586,252973,270685	Gata3,Pax2,Pax8,St14,Spint1,Spint2,Hnf1b,Shroom3,Ovol2,Grhl2,Mthfd1l
6_Member	GO Biological Processes	GO:0016331	morphogenesis of embryonic epithelium	-2.26022	-0.287819	12/180	14462,18504,18510,19143,20732,20733,21410,22422,27428,107586,252973,270685	Gata3,Pax2,Pax8,St14,Spint1,Spint2,Hnf1b,Wnt7b,Shroom3,Ovol2,Grhl2,Mthfd1l
6_Member	GO Biological Processes	GO:0072175	epithelial tube formation	-2.19234	-0.251724	11/161	14462,18504,18510,19143,20732,20733,21410,27428,107586,252973,270685	Gata3,Pax2,Pax8,St14,Spint1,Spint2,Hnf1b,Shroom3,Ovol2,Grhl2,Mthfd1l
6_Member	GO Biological Processes	GO:0001763	morphogenesis of a branching structure	-2.17247	-0.247409	13/208	13645,16842,18163,18504,18612,19143,20732,20733,21386,21410,77411,207920,252973	Egf,Lef1,Ctnnd2,Pax2,Etv4,St14,Spint1,Spint2,Tbx3,Hnf1b,Esrp2,Esrp1,Grhl2
6_Member	GO Biological Processes	GO:0003002	regionalization	-2.13417	-0.225181	19/359	12167,13654,13797,15410,15414,15415,15416,16842,18504,18510,18552,21386,21410,22138,22422,53883,68270,107586,241062	Bmpr1b,Egr2,Emx2,Hoxb3,Hoxb6,Hoxb7,Hoxb8,Lef1,Pax2,Pax8,Pcsk5,Tbx3,Hnf1b,Ttn,Wnt7b,Celsr2,Dnaaf1,Ovol2,Pgap1
6_Member	GO Biological Processes	GO:0002009	morphogenesis of an epithelium	-2.06056	-0.180744	25/525	13645,13983,14184,14462,16842,18504,18510,18612,19143,20732,20733,21386,21410,22422,27428,51938,68270,72388,77411,107586,207920,233066,252973,269152,270685	Egf,Esr2,Fgfr3,Gata3,Lef1,Pax2,Pax8,Etv4,St14,Spint1,Spint2,Tbx3,Hnf1b,Wnt7b,Shroom3,Ccdc39,Dnaaf1,Ripk4,Esrp2,Ovol2,Esrp1,Syne4,Grhl2,Kif26b,Mthfd1l
7_Summary	GO Biological Processes	GO:0007420	brain development	-4.74434	-1.89688	39/666	11864,12705,12805,13654,13797,13983,14184,14343,15114,15410,16560,16842,17967,18124,18476,18504,20510,20522,20743,21386,21410,22138,22422,26570,51938,53883,55994,68870,70989,76574,78286,114873,234593,241062,252973,269209,269610,319565,442829	Arnt2,Cited1,Cntn1,Egr2,Emx2,Esr2,Fgfr3,Fut1,Hap1,Hoxb3,Kif1a,Lef1,Ncam1,Nr4a3,Pafah1b3,Pax2,Slc1a1,Slc23a1,Sptbn2,Tbx3,Hnf1b,Ttn,Wnt7b,Slc7a11,Ccdc39,Celsr2,Smad9,Ak8,Jhy,Mfsd2a,Nav2,Dscaml1,Ndrg4,Pgap1,Grhl2,Stk36,Chd5,Syne2,Ccin
7_Member	GO Biological Processes	GO:0007420	brain development	-4.74434	-1.89688	39/666	11864,12705,12805,13654,13797,13983,14184,14343,15114,15410,16560,16842,17967,18124,18476,18504,20510,20522,20743,21386,21410,22138,22422,26570,51938,53883,55994,68870,70989,76574,78286,114873,234593,241062,252973,269209,269610,319565,442829	Arnt2,Cited1,Cntn1,Egr2,Emx2,Esr2,Fgfr3,Fut1,Hap1,Hoxb3,Kif1a,Lef1,Ncam1,Nr4a3,Pafah1b3,Pax2,Slc1a1,Slc23a1,Sptbn2,Tbx3,Hnf1b,Ttn,Wnt7b,Slc7a11,Ccdc39,Celsr2,Smad9,Ak8,Jhy,Mfsd2a,Nav2,Dscaml1,Ndrg4,Pgap1,Grhl2,Stk36,Chd5,Syne2,Ccin
7_Member	GO Biological Processes	GO:0060322	head development	-3.95936	-1.35165	39/724	11864,12705,12805,13654,13797,13983,14184,14343,15114,15410,16560,16842,17967,18124,18476,18504,20510,20522,20743,21386,21410,22138,22422,26570,51938,53883,55994,68870,70989,76574,78286,114873,234593,241062,252973,269209,269610,319565,442829	Arnt2,Cited1,Cntn1,Egr2,Emx2,Esr2,Fgfr3,Fut1,Hap1,Hoxb3,Kif1a,Lef1,Ncam1,Nr4a3,Pafah1b3,Pax2,Slc1a1,Slc23a1,Sptbn2,Tbx3,Hnf1b,Ttn,Wnt7b,Slc7a11,Ccdc39,Celsr2,Smad9,Ak8,Jhy,Mfsd2a,Nav2,Dscaml1,Ndrg4,Pgap1,Grhl2,Stk36,Chd5,Syne2,Ccin
8_Summary	GO Biological Processes	GO:0044782	cilium organization	-4.67456	-1.88252	25/346	13417,16559,17152,18286,19329,51938,53883,68270,70426,70989,74362,74453,76832,77945,78306,99167,101565,106618,216363,229474,232943,239591,269209,327954,381350,11459,14786,16669,17930,17996,18784,22138,22350,24131,54137,66211,69481,69982,214105,219072,232664,234964,237336,384619,20259,57776,192897,217341,28105,68617	Dnah8,Kif17,Mak,Odf2,Rab17,Ccdc39,Celsr2,Dnaaf1,Tekt5,Jhy,Spag17,Cfap53,Hyls1,Rpgrip1,Tsga10ip,Ssx2ip,Ccp110,Wdr90,Rab3ip,Fhdc1,Klc3,Ttll8,Stk36,Dnah2,Spag6,Acta1,Grb7,Krt19,Myom2,Neb,Pla2g5,Ttn,Ezr,Ldb3,Acrbp,Rpl3l,Actl9,Spink2,Sox30,Haus4,Ccdc136,Deup1,Tbpl1,Kash5,Scin,Ttyh1,Itgb4,Qrich2,Trim36,Mtcl1
8_Member	GO Biological Processes	GO:0044782	cilium organization	-4.67456	-1.88252	25/346	13417,16559,17152,18286,19329,51938,53883,68270,70426,70989,74362,74453,76832,77945,78306,99167,101565,106618,216363,229474,232943,239591,269209,327954,381350	Dnah8,Kif17,Mak,Odf2,Rab17,Ccdc39,Celsr2,Dnaaf1,Tekt5,Jhy,Spag17,Cfap53,Hyls1,Rpgrip1,Tsga10ip,Ssx2ip,Ccp110,Wdr90,Rab3ip,Fhdc1,Klc3,Ttll8,Stk36,Dnah2,Spag6
8_Member	GO Biological Processes	GO:0070925	organelle assembly	-4.4719	-1.72918	41/735	11459,13417,14786,16669,17152,17930,17996,18784,19329,22138,22350,24131,51938,53883,54137,66211,68270,69481,69982,70426,70989,74362,74453,76832,77945,99167,101565,106618,214105,216363,219072,229474,232664,232943,234964,237336,239591,269209,327954,381350,384619	Acta1,Dnah8,Grb7,Krt19,Mak,Myom2,Neb,Pla2g5,Rab17,Ttn,Ezr,Ldb3,Ccdc39,Celsr2,Acrbp,Rpl3l,Dnaaf1,Actl9,Spink2,Tekt5,Jhy,Spag17,Cfap53,Hyls1,Rpgrip1,Ssx2ip,Ccp110,Wdr90,Sox30,Rab3ip,Haus4,Fhdc1,Ccdc136,Klc3,Deup1,Tbpl1,Ttll8,Stk36,Dnah2,Spag6,Kash5
8_Member	GO Biological Processes	GO:0030031	cell projection assembly	-3.69187	-1.16247	26/422	13417,17152,19329,20259,22350,51938,53883,57776,68270,70426,70989,74362,74453,76832,77945,99167,106618,192897,216363,217341,229474,232943,239591,269209,327954,381350	Dnah8,Mak,Rab17,Scin,Ezr,Ccdc39,Celsr2,Ttyh1,Dnaaf1,Tekt5,Jhy,Spag17,Cfap53,Hyls1,Rpgrip1,Ssx2ip,Wdr90,Itgb4,Rab3ip,Qrich2,Fhdc1,Klc3,Ttll8,Stk36,Dnah2,Spag6
8_Member	GO Biological Processes	GO:0060271	cilium assembly	-3.65338	-1.16247	21/309	13417,17152,19329,51938,53883,68270,70426,70989,74362,74453,76832,77945,99167,106618,216363,229474,232943,239591,269209,327954,381350	Dnah8,Mak,Rab17,Ccdc39,Celsr2,Dnaaf1,Tekt5,Jhy,Spag17,Cfap53,Hyls1,Rpgrip1,Ssx2ip,Wdr90,Rab3ip,Fhdc1,Klc3,Ttll8,Stk36,Dnah2,Spag6
8_Member	GO Biological Processes	GO:0120031	plasma membrane bounded cell projection assembly	-3.19633	-0.845297	24/406	13417,17152,19329,22350,51938,53883,57776,68270,70426,70989,74362,74453,76832,77945,99167,106618,192897,216363,229474,232943,239591,269209,327954,381350	Dnah8,Mak,Rab17,Ezr,Ccdc39,Celsr2,Ttyh1,Dnaaf1,Tekt5,Jhy,Spag17,Cfap53,Hyls1,Rpgrip1,Ssx2ip,Wdr90,Itgb4,Rab3ip,Fhdc1,Klc3,Ttll8,Stk36,Dnah2,Spag6
8_Member	GO Biological Processes	GO:0003351	epithelial cilium movement involved in extracellular fluid movement	-2.89229	-0.686127	6/43	51938,70989,74362,74453,269209,381350	Ccdc39,Jhy,Spag17,Cfap53,Stk36,Spag6
8_Member	GO Biological Processes	GO:0006858	extracellular transport	-2.73695	-0.564099	6/46	51938,70989,74362,74453,269209,381350	Ccdc39,Jhy,Spag17,Cfap53,Stk36,Spag6
8_Member	GO Biological Processes	GO:0001578	microtubule bundle formation	-2.04617	-0.17643	9/124	13417,28105,51938,68270,68617,70989,74362,327954,381350	Dnah8,Trim36,Ccdc39,Dnaaf1,Mtcl1,Jhy,Spag17,Dnah2,Spag6
9_Summary	GO Biological Processes	GO:0009566	fertilization	-4.64294	-1.88252	18/204	12323,12659,17235,20686,27222,28105,50722,54137,54608,66720,69481,69982,71099,75019,104271,114875,232664,320869	Camk2b,Ovgp1,Smcp,Spa17,Atp1a4,Trim36,Dkkl1,Acrbp,Abhd2,Klhl10,Actl9,Spink2,Tssk4,Rnase10,Tex15,Plcz1,Ccdc136,Spata33
9_Member	GO Biological Processes	GO:0009566	fertilization	-4.64294	-1.88252	18/204	12323,12659,17235,20686,27222,28105,50722,54137,54608,66720,69481,69982,71099,75019,104271,114875,232664,320869	Camk2b,Ovgp1,Smcp,Spa17,Atp1a4,Trim36,Dkkl1,Acrbp,Abhd2,Klhl10,Actl9,Spink2,Tssk4,Rnase10,Tex15,Plcz1,Ccdc136,Spata33
10_Summary	GO Biological Processes	GO:0030029	actin filament-based process	-4.39935	-1.67187	35/592	11459,11827,12289,12344,12739,12797,16669,17919,17922,17930,17996,20259,20743,22138,22350,23969,24131,27206,27260,27428,29816,30785,54357,63873,66898,66938,107831,140492,215821,216033,229474,319565,330319,384619,442829,16664,17762,73804,77963,78785,99681,109620,170833	Acta1,Aqp2,Cacna1d,Capza3,Cldn3,Cnn1,Krt19,Myo5b,Myo7b,Myom2,Neb,Scin,Sptbn2,Ttn,Ezr,Pacsin1,Ldb3,Nrk,Plek2,Shroom3,Hip1r,Cttnbp2,Epb41l4b,Trpv4,Baiap2l1,Sh3d21,Adgrb1,Kcnn2,Arfgef3,Ctnna3,Fhdc1,Syne2,Wipf3,Kash5,Ccin,Krt14,Mapt,Kif2c,Hook1,Clip4,Tchh,Dsp,Hook2
10_Member	GO Biological Processes	GO:0030029	actin filament-based process	-4.39935	-1.67187	35/592	11459,11827,12289,12344,12739,12797,16669,17919,17922,17930,17996,20259,20743,22138,22350,23969,24131,27206,27260,27428,29816,30785,54357,63873,66898,66938,107831,140492,215821,216033,229474,319565,330319,384619,442829	Acta1,Aqp2,Cacna1d,Capza3,Cldn3,Cnn1,Krt19,Myo5b,Myo7b,Myom2,Neb,Scin,Sptbn2,Ttn,Ezr,Pacsin1,Ldb3,Nrk,Plek2,Shroom3,Hip1r,Cttnbp2,Epb41l4b,Trpv4,Baiap2l1,Sh3d21,Adgrb1,Kcnn2,Arfgef3,Ctnna3,Fhdc1,Syne2,Wipf3,Kash5,Ccin
10_Member	GO Biological Processes	GO:0030036	actin cytoskeleton organization	-3.79139	-1.22475	31/536	11459,11827,12344,12739,12797,16669,17919,17922,17930,17996,20259,20743,22138,22350,23969,24131,27206,27260,27428,29816,30785,54357,63873,66898,66938,107831,215821,216033,229474,384619,442829	Acta1,Aqp2,Capza3,Cldn3,Cnn1,Krt19,Myo5b,Myo7b,Myom2,Neb,Scin,Sptbn2,Ttn,Ezr,Pacsin1,Ldb3,Nrk,Plek2,Shroom3,Hip1r,Cttnbp2,Epb41l4b,Trpv4,Baiap2l1,Sh3d21,Adgrb1,Arfgef3,Ctnna3,Fhdc1,Kash5,Ccin
10_Member	GO Biological Processes	GO:0097435	supramolecular fiber organization	-3.29922	-0.908673	29/522	11459,11827,12344,16664,16669,17762,17919,17922,17930,17996,20259,22138,22350,23969,24131,27428,29816,63873,66898,66938,73804,77963,78785,99681,109620,170833,216033,229474,384619	Acta1,Aqp2,Capza3,Krt14,Krt19,Mapt,Myo5b,Myo7b,Myom2,Neb,Scin,Ttn,Ezr,Pacsin1,Ldb3,Shroom3,Hip1r,Trpv4,Baiap2l1,Sh3d21,Kif2c,Hook1,Clip4,Tchh,Dsp,Hook2,Ctnna3,Fhdc1,Kash5
10_Member	GO Biological Processes	GO:0007015	actin filament organization	-3.17341	-0.834788	18/267	11459,11827,12344,17919,17922,17996,20259,22138,22350,23969,27428,29816,63873,66898,66938,216033,229474,384619	Acta1,Aqp2,Capza3,Myo5b,Myo7b,Neb,Scin,Ttn,Ezr,Pacsin1,Shroom3,Hip1r,Trpv4,Baiap2l1,Sh3d21,Ctnna3,Fhdc1,Kash5
11_Summary	GO Biological Processes	GO:0030855	epithelial cell differentiation	-4.38152	-1.66876	34/569	12737,12739,13983,14063,14184,14462,16664,16669,16842,18504,19143,19225,20733,21410,22350,27428,53868,54139,64929,69700,70350,75019,77595,78789,81879,107586,109620,233066,234964,252973,320051,329421,338521,667118	Cldn1,Cldn3,Esr2,F2rl1,Fgfr3,Gata3,Krt14,Krt19,Lef1,Pax2,St14,Ptgs2,Spint2,Hnf1b,Ezr,Shroom3,Rab25,Irf6,Scel,Col22a1,Basp1,Rnase10,Nup210l,Vsig1,Tfcp2l1,Ovol2,Dsp,Syne4,Deup1,Grhl2,Exph5,Myo3b,Fa2h,Zbed6
11_Member	GO Biological Processes	GO:0030855	epithelial cell differentiation	-4.38152	-1.66876	34/569	12737,12739,13983,14063,14184,14462,16664,16669,16842,18504,19143,19225,20733,21410,22350,27428,53868,54139,64929,69700,70350,75019,77595,78789,81879,107586,109620,233066,234964,252973,320051,329421,338521,667118	Cldn1,Cldn3,Esr2,F2rl1,Fgfr3,Gata3,Krt14,Krt19,Lef1,Pax2,St14,Ptgs2,Spint2,Hnf1b,Ezr,Shroom3,Rab25,Irf6,Scel,Col22a1,Basp1,Rnase10,Nup210l,Vsig1,Tfcp2l1,Ovol2,Dsp,Syne4,Deup1,Grhl2,Exph5,Myo3b,Fa2h,Zbed6
11_Member	GO Biological Processes	GO:0002064	epithelial cell development	-3.66348	-1.16247	18/243	12737,12739,13983,14063,14184,19143,20733,22350,27428,53868,69700,75019,77595,78789,81879,252973,320051,329421	Cldn1,Cldn3,Esr2,F2rl1,Fgfr3,St14,Spint2,Ezr,Shroom3,Rab25,Col22a1,Rnase10,Nup210l,Vsig1,Tfcp2l1,Grhl2,Exph5,Myo3b
12_Summary	GO Biological Processes	GO:0098609	cell-cell adhesion	-4.13657	-1.45184	28/442	12737,12739,12805,13723,14537,16398,16399,16400,16842,17075,17967,18163,22422,23828,26570,53883,57776,67547,71740,75019,75870,93842,109620,114873,216033,237979,270120,270152	Cldn1,Cldn3,Cntn1,Emb,Gcnt1,Itga2,Itga2b,Itga3,Lef1,Epcam,Ncam1,Ctnnd2,Wnt7b,Bves,Slc7a11,Celsr2,Ttyh1,Slc39a8,Nectin4,Rnase10,Tcam1,Igsf9,Dsp,Dscaml1,Ctnna3,Sdk2,Fat3,Jaml
12_Member	GO Biological Processes	GO:0098609	cell-cell adhesion	-4.13657	-1.45184	28/442	12737,12739,12805,13723,14537,16398,16399,16400,16842,17075,17967,18163,22422,23828,26570,53883,57776,67547,71740,75019,75870,93842,109620,114873,216033,237979,270120,270152	Cldn1,Cldn3,Cntn1,Emb,Gcnt1,Itga2,Itga2b,Itga3,Lef1,Epcam,Ncam1,Ctnnd2,Wnt7b,Bves,Slc7a11,Celsr2,Ttyh1,Slc39a8,Nectin4,Rnase10,Tcam1,Igsf9,Dsp,Dscaml1,Ctnna3,Sdk2,Fat3,Jaml
13_Summary	GO Biological Processes	GO:0072039	regulation of mesenchymal cell apoptotic process involved in nephron morphogenesis	-4.04829	-1.42661	3/4	18504,18510,21410,14462,11827,22422,13645,15415,16819,104156,433809,12705,13797,14537,218476,269152,17075,20464,55994,70350	Pax2,Pax8,Hnf1b,Gata3,Aqp2,Wnt7b,Egf,Hoxb7,Lcn2,Etv5,Rnf207,Cited1,Emx2,Gcnt1,Gcnt4,Kif26b,Epcam,Sim1,Smad9,Basp1
13_Member	GO Biological Processes	GO:0072039	regulation of mesenchymal cell apoptotic process involved in nephron morphogenesis	-4.04829	-1.42661	3/4	18504,18510,21410	Pax2,Pax8,Hnf1b
13_Member	GO Biological Processes	GO:0072040	negative regulation of mesenchymal cell apoptotic process involved in nephron morphogenesis	-4.04829	-1.42661	3/4	18504,18510,21410	Pax2,Pax8,Hnf1b
13_Member	GO Biological Processes	GO:1900211	regulation of mesenchymal cell apoptotic process involved in metanephros development	-4.04829	-1.42661	3/4	18504,18510,21410	Pax2,Pax8,Hnf1b
13_Member	GO Biological Processes	GO:1900212	negative regulation of mesenchymal cell apoptotic process involved in metanephros development	-4.04829	-1.42661	3/4	18504,18510,21410	Pax2,Pax8,Hnf1b
13_Member	GO Biological Processes	GO:1904673	negative regulation of somatic stem cell population maintenance	-4.04829	-1.42661	3/4	18504,18510,21410	Pax2,Pax8,Hnf1b
13_Member	GO Biological Processes	GO:0072179	nephric duct formation	-3.65965	-1.16247	3/5	14462,18504,21410	Gata3,Pax2,Hnf1b
13_Member	GO Biological Processes	GO:0072205	metanephric collecting duct development	-3.13414	-0.825065	3/7	11827,18504,22422	Aqp2,Pax2,Wnt7b
13_Member	GO Biological Processes	GO:1902338	negative regulation of apoptotic process involved in morphogenesis	-3.13414	-0.825065	3/7	18504,18510,21410	Pax2,Pax8,Hnf1b
13_Member	GO Biological Processes	GO:1902455	negative regulation of stem cell population maintenance	-3.13414	-0.825065	3/7	18504,18510,21410	Pax2,Pax8,Hnf1b
13_Member	GO Biological Processes	GO:1905332	positive regulation of morphogenesis of an epithelium	-3.06199	-0.775193	6/40	13645,14462,15415,16819,18504,18510	Egf,Gata3,Hoxb7,Lcn2,Pax2,Pax8
13_Member	GO Biological Processes	GO:1905330	regulation of morphogenesis of an epithelium	-2.96776	-0.707295	8/73	13645,14462,15415,16819,18504,18510,104156,433809	Egf,Gata3,Hoxb7,Lcn2,Pax2,Pax8,Etv5,Rnf207
13_Member	GO Biological Processes	GO:2000696	regulation of epithelial cell differentiation involved in kidney development	-2.94118	-0.703633	4/17	12705,14462,18504,18510	Cited1,Gata3,Pax2,Pax8
13_Member	GO Biological Processes	GO:0003339	regulation of mesenchymal to epithelial transition involved in metanephros morphogenesis	-2.93927	-0.703633	3/8	12705,18504,18510	Cited1,Pax2,Pax8
13_Member	GO Biological Processes	GO:0048793	pronephros development	-2.93927	-0.703633	3/8	18504,18510,21410	Pax2,Pax8,Hnf1b
13_Member	GO Biological Processes	GO:1904746	negative regulation of apoptotic process involved in development	-2.93927	-0.703633	3/8	18504,18510,21410	Pax2,Pax8,Hnf1b
13_Member	GO Biological Processes	GO:0072197	ureter morphogenesis	-2.77243	-0.578179	3/9	13797,14462,18504	Emx2,Gata3,Pax2
13_Member	GO Biological Processes	GO:1904672	regulation of somatic stem cell population maintenance	-2.77243	-0.578179	3/9	18504,18510,21410	Pax2,Pax8,Hnf1b
13_Member	GO Biological Processes	GO:0072079	nephron tubule formation	-2.74896	-0.567189	4/19	14462,18504,18510,21410	Gata3,Pax2,Pax8,Hnf1b
13_Member	GO Biological Processes	GO:0072172	mesonephric tubule formation	-2.62676	-0.466257	3/10	14462,18504,21410	Gata3,Pax2,Hnf1b
13_Member	GO Biological Processes	GO:0090183	regulation of kidney development	-2.53392	-0.404735	5/35	14462,15415,18504,18510,21410	Gata3,Hoxb7,Pax2,Pax8,Hnf1b
13_Member	GO Biological Processes	GO:0072178	nephric duct morphogenesis	-2.49767	-0.383336	3/11	14462,18504,21410	Gata3,Pax2,Hnf1b
13_Member	GO Biological Processes	GO:0060993	kidney morphogenesis	-2.41844	-0.342503	8/89	14462,14537,18504,18510,21410,22422,218476,269152	Gata3,Gcnt1,Pax2,Pax8,Hnf1b,Wnt7b,Gcnt4,Kif26b
13_Member	GO Biological Processes	GO:0072176	nephric duct development	-2.38194	-0.337202	3/12	14462,18504,21410	Gata3,Pax2,Hnf1b
13_Member	GO Biological Processes	GO:0072182	regulation of nephron tubule epithelial cell differentiation	-2.38194	-0.337202	3/12	14462,18504,18510	Gata3,Pax2,Pax8
13_Member	GO Biological Processes	GO:2001054	negative regulation of mesenchymal cell apoptotic process	-2.38194	-0.337202	3/12	18504,18510,21410	Pax2,Pax8,Hnf1b
13_Member	GO Biological Processes	GO:0003338	metanephros morphogenesis	-2.35977	-0.337202	4/24	18504,18510,22422,269152	Pax2,Pax8,Wnt7b,Kif26b
13_Member	GO Biological Processes	GO:0072163	mesonephric epithelium development	-2.33051	-0.321295	8/92	14462,17075,18504,18510,20464,21410,55994,269152	Gata3,Epcam,Pax2,Pax8,Sim1,Hnf1b,Smad9,Kif26b
13_Member	GO Biological Processes	GO:0072164	mesonephric tubule development	-2.33051	-0.321295	8/92	14462,17075,18504,18510,20464,21410,55994,269152	Gata3,Epcam,Pax2,Pax8,Sim1,Hnf1b,Smad9,Kif26b
13_Member	GO Biological Processes	GO:0072044	collecting duct development	-2.27718	-0.296816	3/13	11827,18504,22422	Aqp2,Pax2,Wnt7b
13_Member	GO Biological Processes	GO:0072234	metanephric nephron tubule development	-2.27718	-0.296816	3/13	18504,18510,22422	Pax2,Pax8,Wnt7b
13_Member	GO Biological Processes	GO:0072073	kidney epithelium development	-2.25668	-0.286906	10/136	14462,17075,18504,18510,20464,21410,22422,55994,70350,269152	Gata3,Epcam,Pax2,Pax8,Sim1,Hnf1b,Wnt7b,Smad9,Basp1,Kif26b
13_Member	GO Biological Processes	GO:0001823	mesonephros development	-2.24654	-0.281968	8/95	14462,17075,18504,18510,20464,21410,55994,269152	Gata3,Epcam,Pax2,Pax8,Sim1,Hnf1b,Smad9,Kif26b
13_Member	GO Biological Processes	GO:0072243	metanephric nephron epithelium development	-2.09388	-0.205024	3/15	18504,18510,22422	Pax2,Pax8,Wnt7b
13_Member	GO Biological Processes	GO:2001053	regulation of mesenchymal cell apoptotic process	-2.09388	-0.205024	3/15	18504,18510,21410	Pax2,Pax8,Hnf1b
13_Member	GO Biological Processes	GO:1902337	regulation of apoptotic process involved in morphogenesis	-2.01285	-0.147895	3/16	18504,18510,21410	Pax2,Pax8,Hnf1b
14_Summary	GO Biological Processes	GO:0035633	maintenance of blood-brain barrier	-3.93947	-1.35165	5/18	19225,20404,20510,20927,76574,11827,12638,12737,17152,18124,63873,66720,67313,67547,78789,104271,106347,114304,320827,338521	Ptgs2,Sh3gl2,Slc1a1,Abcc8,Mfsd2a,Aqp2,Cftr,Cldn1,Mak,Nr4a3,Trpv4,Klhl10,Inava,Slc39a8,Vsig1,Tex15,Ildr1,Slc28a3,Cracd,Fa2h
14_Member	GO Biological Processes	GO:0035633	maintenance of blood-brain barrier	-3.93947	-1.35165	5/18	19225,20404,20510,20927,76574	Ptgs2,Sh3gl2,Slc1a1,Abcc8,Mfsd2a
14_Member	GO Biological Processes	GO:0048871	multicellular organismal homeostasis	-2.15643	-0.235715	20/383	11827,12638,12737,17152,18124,19225,20404,20510,20927,63873,66720,67313,67547,76574,78789,104271,106347,114304,320827,338521	Aqp2,Cftr,Cldn1,Mak,Nr4a3,Ptgs2,Sh3gl2,Slc1a1,Abcc8,Trpv4,Klhl10,Inava,Slc39a8,Mfsd2a,Vsig1,Tex15,Ildr1,Slc28a3,Cracd,Fa2h
14_Member	GO Biological Processes	GO:0001894	tissue homeostasis	-2.12092	-0.216598	14/235	17152,19225,20404,20510,20927,66720,67313,67547,76574,78789,104271,106347,114304,320827	Mak,Ptgs2,Sh3gl2,Slc1a1,Abcc8,Klhl10,Inava,Slc39a8,Mfsd2a,Vsig1,Tex15,Ildr1,Slc28a3,Cracd
15_Summary	GO Biological Processes	GO:0018200	peptidyl-glutamic acid modification	-3.85445	-1.27735	6/29	70892,74711,231093,239591,269954,330010	Ttll7,Ttll9,Agbl5,Ttll8,Ttll13,Ttll10
15_Member	GO Biological Processes	GO:0018200	peptidyl-glutamic acid modification	-3.85445	-1.27735	6/29	70892,74711,231093,239591,269954,330010	Ttll7,Ttll9,Agbl5,Ttll8,Ttll13,Ttll10
15_Member	GO Biological Processes	GO:0018095	protein polyglutamylation	-2.38194	-0.337202	3/12	70892,74711,269954	Ttll7,Ttll9,Ttll13
16_Summary	GO Biological Processes	GO:0008643	carbohydrate transport	-3.70578	-1.16247	9/72	11827,20522,20527,22350,56485,64008,70652,76574,212980	Aqp2,Slc23a1,Slc2a3,Ezr,Slc2a5,Aqp9,Tmem144,Mfsd2a,Slc45a3
16_Member	GO Biological Processes	GO:0008643	carbohydrate transport	-3.70578	-1.16247	9/72	11827,20522,20527,22350,56485,64008,70652,76574,212980	Aqp2,Slc23a1,Slc2a3,Ezr,Slc2a5,Aqp9,Tmem144,Mfsd2a,Slc45a3
17_Summary	GO Biological Processes	GO:0098655	cation transmembrane transport	-3.69172	-1.16247	29/494	11733,12289,12295,12638,14664,16502,16512,16514,16517,16524,16525,16532,20192,20510,20539,27222,63873,64177,67547,68775,72961,108017,140492,209837,226025,226999,227632,241794,329954,26570,56485,12323,16819,20522,20531,56089,59020,114875,192120,214112,338365,13723,110902	Ank1,Cacna1d,Cacnb1,Cftr,Slc6a9,Kcnc1,Kcnh3,Kcnj11,Kcnj16,Kcnj9,Kcnk1,Kcnu1,Ryr3,Slc1a1,Slc7a5,Atp1a4,Trpv4,Trpv6,Slc39a8,Atp6v1c2,Slc17a7,Fxyd4,Kcnn2,Slc38a5,Trpm3,Slc9a2,Kcnt1,Kcng1,Catsper4,Slc7a11,Slc2a5,Camk2b,Lcn2,Slc23a1,Slc34a2,Ramp3,Pdzk1,Plcz1,Bspry,Nipal4,Slc41a2,Emb,Chrna2
17_Member	GO Biological Processes	GO:0098655	cation transmembrane transport	-3.69172	-1.16247	29/494	11733,12289,12295,12638,14664,16502,16512,16514,16517,16524,16525,16532,20192,20510,20539,27222,63873,64177,67547,68775,72961,108017,140492,209837,226025,226999,227632,241794,329954	Ank1,Cacna1d,Cacnb1,Cftr,Slc6a9,Kcnc1,Kcnh3,Kcnj11,Kcnj16,Kcnj9,Kcnk1,Kcnu1,Ryr3,Slc1a1,Slc7a5,Atp1a4,Trpv4,Trpv6,Slc39a8,Atp6v1c2,Slc17a7,Fxyd4,Kcnn2,Slc38a5,Trpm3,Slc9a2,Kcnt1,Kcng1,Catsper4
17_Member	GO Biological Processes	GO:0098739	import across plasma membrane	-3.58426	-1.11652	13/145	14664,16514,16517,16524,20510,20539,26570,27222,56485,63873,64177,67547,226999	Slc6a9,Kcnj11,Kcnj16,Kcnj9,Slc1a1,Slc7a5,Slc7a11,Atp1a4,Slc2a5,Trpv4,Trpv6,Slc39a8,Slc9a2
17_Member	GO Biological Processes	GO:0006812	cation transport	-3.57663	-1.11652	39/756	11733,12289,12295,12323,12638,14664,16502,16512,16514,16517,16524,16525,16532,16819,20192,20510,20522,20531,20539,27222,56089,59020,63873,64177,67547,68775,72961,108017,114875,140492,192120,209837,214112,226025,226999,227632,241794,329954,338365	Ank1,Cacna1d,Cacnb1,Camk2b,Cftr,Slc6a9,Kcnc1,Kcnh3,Kcnj11,Kcnj16,Kcnj9,Kcnk1,Kcnu1,Lcn2,Ryr3,Slc1a1,Slc23a1,Slc34a2,Slc7a5,Atp1a4,Ramp3,Pdzk1,Trpv4,Trpv6,Slc39a8,Atp6v1c2,Slc17a7,Fxyd4,Plcz1,Kcnn2,Bspry,Slc38a5,Nipal4,Trpm3,Slc9a2,Kcnt1,Kcng1,Catsper4,Slc41a2
17_Member	GO Biological Processes	GO:0030001	metal ion transport	-3.38733	-0.975594	32/591	12289,12295,12323,12638,14664,16502,16512,16514,16517,16524,16525,16532,16819,20192,20510,20522,20531,27222,56089,63873,64177,67547,72961,114875,140492,192120,214112,226999,227632,241794,329954,338365	Cacna1d,Cacnb1,Camk2b,Cftr,Slc6a9,Kcnc1,Kcnh3,Kcnj11,Kcnj16,Kcnj9,Kcnk1,Kcnu1,Lcn2,Ryr3,Slc1a1,Slc23a1,Slc34a2,Atp1a4,Ramp3,Trpv4,Trpv6,Slc39a8,Slc17a7,Plcz1,Kcnn2,Bspry,Nipal4,Slc9a2,Kcnt1,Kcng1,Catsper4,Slc41a2
17_Member	GO Biological Processes	GO:0034220	ion transmembrane transport	-3.20081	-0.845297	33/632	11733,12289,12295,12638,13723,14664,16502,16512,16514,16517,16524,16525,16532,20192,20510,20522,20539,26570,27222,63873,64177,67547,68775,72961,108017,110902,140492,209837,226025,226999,227632,241794,329954	Ank1,Cacna1d,Cacnb1,Cftr,Emb,Slc6a9,Kcnc1,Kcnh3,Kcnj11,Kcnj16,Kcnj9,Kcnk1,Kcnu1,Ryr3,Slc1a1,Slc23a1,Slc7a5,Slc7a11,Atp1a4,Trpv4,Trpv6,Slc39a8,Atp6v1c2,Slc17a7,Fxyd4,Chrna2,Kcnn2,Slc38a5,Trpm3,Slc9a2,Kcnt1,Kcng1,Catsper4
17_Member	GO Biological Processes	GO:0098662	inorganic cation transmembrane transport	-3.18069	-0.835905	26/456	11733,12289,12295,12638,14664,16502,16512,16514,16517,16524,16525,16532,20192,20510,27222,63873,64177,67547,68775,72961,108017,140492,226999,227632,241794,329954	Ank1,Cacna1d,Cacnb1,Cftr,Slc6a9,Kcnc1,Kcnh3,Kcnj11,Kcnj16,Kcnj9,Kcnk1,Kcnu1,Ryr3,Slc1a1,Atp1a4,Trpv4,Trpv6,Slc39a8,Atp6v1c2,Slc17a7,Fxyd4,Kcnn2,Slc9a2,Kcnt1,Kcng1,Catsper4
17_Member	GO Biological Processes	GO:0071805	potassium ion transmembrane transport	-3.09438	-0.796588	12/143	16502,16512,16514,16517,16524,16525,16532,27222,140492,226999,227632,241794	Kcnc1,Kcnh3,Kcnj11,Kcnj16,Kcnj9,Kcnk1,Kcnu1,Atp1a4,Kcnn2,Slc9a2,Kcnt1,Kcng1
17_Member	GO Biological Processes	GO:0098657	import into cell	-2.74847	-0.567189	13/178	14664,16514,16517,16524,20510,20539,26570,27222,56485,63873,64177,67547,226999	Slc6a9,Kcnj11,Kcnj16,Kcnj9,Slc1a1,Slc7a5,Slc7a11,Atp1a4,Slc2a5,Trpv4,Trpv6,Slc39a8,Slc9a2
17_Member	GO Biological Processes	GO:0006813	potassium ion transport	-2.54214	-0.409119	12/166	16502,16512,16514,16517,16524,16525,16532,27222,140492,226999,227632,241794	Kcnc1,Kcnh3,Kcnj11,Kcnj16,Kcnj9,Kcnk1,Kcnu1,Atp1a4,Kcnn2,Slc9a2,Kcnt1,Kcng1
17_Member	GO Biological Processes	GO:0098660	inorganic ion transmembrane transport	-2.50045	-0.383336	26/510	11733,12289,12295,12638,14664,16502,16512,16514,16517,16524,16525,16532,20192,20510,27222,63873,64177,67547,68775,72961,108017,140492,226999,227632,241794,329954	Ank1,Cacna1d,Cacnb1,Cftr,Slc6a9,Kcnc1,Kcnh3,Kcnj11,Kcnj16,Kcnj9,Kcnk1,Kcnu1,Ryr3,Slc1a1,Atp1a4,Trpv4,Trpv6,Slc39a8,Atp6v1c2,Slc17a7,Fxyd4,Kcnn2,Slc9a2,Kcnt1,Kcng1,Catsper4
17_Member	GO Biological Processes	GO:0098659	inorganic cation import across plasma membrane	-2.38868	-0.337202	8/90	16514,16517,16524,27222,63873,64177,67547,226999	Kcnj11,Kcnj16,Kcnj9,Atp1a4,Trpv4,Trpv6,Slc39a8,Slc9a2
17_Member	GO Biological Processes	GO:0099587	inorganic ion import across plasma membrane	-2.38868	-0.337202	8/90	16514,16517,16524,27222,63873,64177,67547,226999	Kcnj11,Kcnj16,Kcnj9,Atp1a4,Trpv4,Trpv6,Slc39a8,Slc9a2
18_Summary	GO Biological Processes	GO:0099111	microtubule-based transport	-3.67064	-1.16247	16/201	15114,15185,16559,16560,16574,17152,17762,51938,70989,74362,74453,99167,232943,269209,319565,381350,17919,17922,77963,170833,18124,19215,19329,22350,26972,64009,66371,73804,75305,108012,268491,384619,12638,23828,27359,234593,272636	Hap1,Hdac6,Kif17,Kif1a,Kif5c,Mak,Mapt,Ccdc39,Jhy,Spag17,Cfap53,Ssx2ip,Klc3,Stk36,Syne2,Spag6,Myo5b,Myo7b,Hook1,Hook2,Nr4a3,Ptgds,Rab17,Ezr,Spo11,Syne1,Chmp4c,Kif2c,Ankrd53,Ap1s2,Meioc,Kash5,Cftr,Bves,Sytl4,Ndrg4,Esyt3
18_Member	GO Biological Processes	GO:0099111	microtubule-based transport	-3.67064	-1.16247	16/201	15114,15185,16559,16560,16574,17152,17762,51938,70989,74362,74453,99167,232943,269209,319565,381350	Hap1,Hdac6,Kif17,Kif1a,Kif5c,Mak,Mapt,Ccdc39,Jhy,Spag17,Cfap53,Ssx2ip,Klc3,Stk36,Syne2,Spag6
18_Member	GO Biological Processes	GO:0030705	cytoskeleton-dependent intracellular transport	-2.95438	-0.703633	14/190	15114,15185,16559,16560,16574,17152,17762,17919,17922,77963,99167,170833,232943,319565	Hap1,Hdac6,Kif17,Kif1a,Kif5c,Mak,Mapt,Myo5b,Myo7b,Hook1,Ssx2ip,Hook2,Klc3,Syne2
18_Member	GO Biological Processes	GO:0051656	establishment of organelle localization	-2.43542	-0.343522	20/361	15114,15185,16560,16574,17762,17919,17922,18124,19215,19329,22350,26972,64009,66371,73804,75305,108012,268491,319565,384619	Hap1,Hdac6,Kif1a,Kif5c,Mapt,Myo5b,Myo7b,Nr4a3,Ptgds,Rab17,Ezr,Spo11,Syne1,Chmp4c,Kif2c,Ankrd53,Ap1s2,Meioc,Syne2,Kash5
18_Member	GO Biological Processes	GO:0051640	organelle localization	-2.35152	-0.331895	25/497	12638,15114,15185,16560,16574,17762,17919,17922,18124,19215,19329,22350,23828,26972,27359,64009,66371,73804,75305,108012,234593,268491,272636,319565,384619	Cftr,Hap1,Hdac6,Kif1a,Kif5c,Mapt,Myo5b,Myo7b,Nr4a3,Ptgds,Rab17,Ezr,Bves,Spo11,Sytl4,Syne1,Chmp4c,Kif2c,Ankrd53,Ap1s2,Ndrg4,Meioc,Esyt3,Syne2,Kash5
18_Member	GO Biological Processes	GO:0008088	axo-dendritic transport	-2.14406	-0.228331	7/79	15114,15185,16559,16560,16574,17762,232943	Hap1,Hdac6,Kif17,Kif1a,Kif5c,Mapt,Klc3
19_Summary	GO Biological Processes	GO:1990511	piRNA biosynthetic process	-3.65965	-1.16247	3/5	13206,57746,215456	Ddx4,Piwil2,Gpat2
19_Member	GO Biological Processes	GO:1990511	piRNA biosynthetic process	-3.65965	-1.16247	3/5	13206,57746,215456	Ddx4,Piwil2,Gpat2
20_Summary	GO Biological Processes	GO:0046689	response to mercury ion	-3.57401	-1.11652	4/12	11827,20510,56012,64008	Aqp2,Slc1a1,Pgam2,Aqp9
20_Member	GO Biological Processes	GO:0046689	response to mercury ion	-3.57401	-1.11652	4/12	11827,20510,56012,64008	Aqp2,Slc1a1,Pgam2,Aqp9

## Sheet: GO_BP_Down_eWAT
GroupID	Category	Term	Description	LogP	Log(q-value)	InTerm_InList	Genes	Symbols
1_Summary	GO Biological Processes	GO:0051346	negative regulation of hydrolase activity	-18.1529	-13.963	36/364	11287,11625,11699,11752,11806,11807,11814,11905,12406,12505,12955,14080,14433,15160,16000,16424,16426,16625,16644,16952,17836,17837,20317,20700,20701,20703,20704,20714,20716,20717,30924,74754,78688,79221,271047,624219,14061,14265,15216,18708,12018,12389,17314,20846,12580,13844,73047,13806,58992,12825,20528,232975,12780,17436,83702,107476,234724,100038628	Pzp,Ahsg,Ambp,Anxa8,Apoa1,Apoa2,Apoc3,Serpinc1,Serpinh1,Cd44,Cryab,Fabp1,Gapdh,Serpind1,Igf1,Itih1,Itih3,Serpina3c,Kng1,Anxa1,Mug1,Mug2,Serpinf1,Serpina1a,Serpina1b,Serpina1d,Serpina1e,Serpina3k,Serpina3n,Serpina3m,Angptl3,Dhcr24,Nol3,Hdac9,Serpina3b,Angptl8,F2,Fmr1,Hfe,Pik3r1,Bak1,Cav1,Mgmt,Stat1,Cdkn2c,Ephb2,Camk2n2,Eno1,F12,Col3a1,Slc2a4,Atp1a3,Abcc2,Me1,Akr1c6,Acaca,Tat,Gm10768
1_Member	GO Biological Processes	GO:0051346	negative regulation of hydrolase activity	-18.1529	-13.963	36/364	11287,11625,11699,11752,11806,11807,11814,11905,12406,12505,12955,14080,14433,15160,16000,16424,16426,16625,16644,16952,17836,17837,20317,20700,20701,20703,20704,20714,20716,20717,30924,74754,78688,79221,271047,624219	Pzp,Ahsg,Ambp,Anxa8,Apoa1,Apoa2,Apoc3,Serpinc1,Serpinh1,Cd44,Cryab,Fabp1,Gapdh,Serpind1,Igf1,Itih1,Itih3,Serpina3c,Kng1,Anxa1,Mug1,Mug2,Serpinf1,Serpina1a,Serpina1b,Serpina1d,Serpina1e,Serpina3k,Serpina3n,Serpina3m,Angptl3,Dhcr24,Nol3,Hdac9,Serpina3b,Angptl8
1_Member	GO Biological Processes	GO:0010466	negative regulation of peptidase activity	-16.0323	-12.1435	29/261	11287,11625,11699,11752,11905,12406,12505,12955,14080,14433,15160,16000,16424,16426,16625,16644,17836,17837,20317,20700,20701,20703,20704,20714,20716,20717,74754,78688,271047	Pzp,Ahsg,Ambp,Anxa8,Serpinc1,Serpinh1,Cd44,Cryab,Fabp1,Gapdh,Serpind1,Igf1,Itih1,Itih3,Serpina3c,Kng1,Mug1,Mug2,Serpinf1,Serpina1a,Serpina1b,Serpina1d,Serpina1e,Serpina3k,Serpina3n,Serpina3m,Dhcr24,Nol3,Serpina3b
1_Member	GO Biological Processes	GO:0045861	negative regulation of proteolysis	-15.7808	-12.068	33/357	11287,11625,11699,11752,11905,12406,12505,12955,14061,14080,14265,14433,15160,15216,16000,16424,16426,16625,16644,17836,17837,18708,20317,20700,20701,20703,20704,20714,20716,20717,74754,78688,271047	Pzp,Ahsg,Ambp,Anxa8,Serpinc1,Serpinh1,Cd44,Cryab,F2,Fabp1,Fmr1,Gapdh,Serpind1,Hfe,Igf1,Itih1,Itih3,Serpina3c,Kng1,Mug1,Mug2,Pik3r1,Serpinf1,Serpina1a,Serpina1b,Serpina1d,Serpina1e,Serpina3k,Serpina3n,Serpina3m,Dhcr24,Nol3,Serpina3b
1_Member	GO Biological Processes	GO:0010951	negative regulation of endopeptidase activity	-13.8138	-10.226	23/186	11625,11752,11905,12406,12505,12955,14080,14433,15160,16000,16625,16644,20317,20700,20701,20703,20704,20714,20716,20717,74754,78688,271047	Ahsg,Anxa8,Serpinc1,Serpinh1,Cd44,Cryab,Fabp1,Gapdh,Serpind1,Igf1,Serpina3c,Kng1,Serpinf1,Serpina1a,Serpina1b,Serpina1d,Serpina1e,Serpina3k,Serpina3n,Serpina3m,Dhcr24,Nol3,Serpina3b
1_Member	GO Biological Processes	GO:0052547	regulation of peptidase activity	-13.0957	-9.68396	33/442	11287,11625,11699,11752,11905,12018,12389,12406,12505,12955,14080,14433,15160,16000,16424,16426,16625,16644,17314,17836,17837,20317,20700,20701,20703,20704,20714,20716,20717,20846,74754,78688,271047	Pzp,Ahsg,Ambp,Anxa8,Serpinc1,Bak1,Cav1,Serpinh1,Cd44,Cryab,Fabp1,Gapdh,Serpind1,Igf1,Itih1,Itih3,Serpina3c,Kng1,Mgmt,Mug1,Mug2,Serpinf1,Serpina1a,Serpina1b,Serpina1d,Serpina1e,Serpina3k,Serpina3n,Serpina3m,Stat1,Dhcr24,Nol3,Serpina3b
1_Member	GO Biological Processes	GO:0043086	negative regulation of catalytic activity	-12.6861	-9.34131	40/666	11287,11625,11699,11752,11806,11807,11814,11905,12389,12406,12505,12580,12955,13844,14080,14433,15160,16000,16424,16426,16625,16644,16952,17836,17837,20317,20700,20701,20703,20704,20714,20716,20717,30924,73047,74754,78688,79221,271047,624219	Pzp,Ahsg,Ambp,Anxa8,Apoa1,Apoa2,Apoc3,Serpinc1,Cav1,Serpinh1,Cd44,Cdkn2c,Cryab,Ephb2,Fabp1,Gapdh,Serpind1,Igf1,Itih1,Itih3,Serpina3c,Kng1,Anxa1,Mug1,Mug2,Serpinf1,Serpina1a,Serpina1b,Serpina1d,Serpina1e,Serpina3k,Serpina3n,Serpina3m,Angptl3,Camk2n2,Dhcr24,Nol3,Hdac9,Serpina3b,Angptl8
1_Member	GO Biological Processes	GO:0030162	regulation of proteolysis	-11.1504	-7.9148	40/745	11287,11625,11699,11752,11905,12018,12389,12406,12505,12955,13806,14061,14080,14265,14433,15160,15216,16000,16424,16426,16625,16644,17314,17836,17837,18708,20317,20700,20701,20703,20704,20714,20716,20717,20846,58992,74754,78688,271047,624219	Pzp,Ahsg,Ambp,Anxa8,Serpinc1,Bak1,Cav1,Serpinh1,Cd44,Cryab,Eno1,F2,Fabp1,Fmr1,Gapdh,Serpind1,Hfe,Igf1,Itih1,Itih3,Serpina3c,Kng1,Mgmt,Mug1,Mug2,Pik3r1,Serpinf1,Serpina1a,Serpina1b,Serpina1d,Serpina1e,Serpina3k,Serpina3n,Serpina3m,Stat1,F12,Dhcr24,Nol3,Serpina3b,Angptl8
1_Member	GO Biological Processes	GO:0052548	regulation of endopeptidase activity	-10.1657	-7.05504	26/357	11625,11752,11905,12018,12406,12505,12955,14080,14433,15160,16000,16625,16644,17314,20317,20700,20701,20703,20704,20714,20716,20717,20846,74754,78688,271047	Ahsg,Anxa8,Serpinc1,Bak1,Serpinh1,Cd44,Cryab,Fabp1,Gapdh,Serpind1,Igf1,Serpina3c,Kng1,Mgmt,Serpinf1,Serpina1a,Serpina1b,Serpina1d,Serpina1e,Serpina3k,Serpina3n,Serpina3m,Stat1,Dhcr24,Nol3,Serpina3b
1_Member	GO Biological Processes	GO:1901652	response to peptide	-5.64566	-3.26869	19/348	11814,12389,12825,16000,16625,16952,18708,20317,20528,20700,20701,20703,20704,20714,20716,20717,20846,79221,232975	Apoc3,Cav1,Col3a1,Igf1,Serpina3c,Anxa1,Pik3r1,Serpinf1,Slc2a4,Serpina1a,Serpina1b,Serpina1d,Serpina1e,Serpina3k,Serpina3n,Serpina3m,Stat1,Hdac9,Atp1a3
1_Member	GO Biological Processes	GO:0043434	response to peptide hormone	-5.58191	-3.2181	17/287	11814,12389,12825,16000,16625,16952,18708,20528,20700,20701,20703,20704,20714,20716,20717,20846,79221	Apoc3,Cav1,Col3a1,Igf1,Serpina3c,Anxa1,Pik3r1,Slc2a4,Serpina1a,Serpina1b,Serpina1d,Serpina1e,Serpina3k,Serpina3n,Serpina3m,Stat1,Hdac9
1_Member	GO Biological Processes	GO:0009725	response to hormone	-4.08057	-1.9876	23/610	11814,12389,12780,12825,16000,16625,16952,17436,18708,20528,20700,20701,20703,20704,20714,20716,20717,20846,79221,83702,107476,234724,100038628	Apoc3,Cav1,Abcc2,Col3a1,Igf1,Serpina3c,Anxa1,Me1,Pik3r1,Slc2a4,Serpina1a,Serpina1b,Serpina1d,Serpina1e,Serpina3k,Serpina3n,Serpina3m,Stat1,Hdac9,Akr1c6,Acaca,Tat,Gm10768
2_Summary	GO Biological Processes	GO:0019752	carboxylic acid metabolic process	-13.2598	-9.76884	45/799	11720,11846,12012,12116,12780,13077,13095,13101,13105,13806,13884,14104,14433,15109,15445,16828,17436,18478,18563,20249,26459,27413,30924,52665,60525,64385,66469,67885,68263,71761,74246,76971,83702,107146,107476,107747,110208,116939,192166,212933,226105,227231,234724,239126,257635,11806,12850,14173,14555,17855,66113,72562,74754,100038628	Mat1a,Arg1,Baat,Bhmt,Abcc2,Cyp1a2,Cyp2c29,Cyp2d10,Cyp2d9,Eno1,Ces1c,Fasn,Gapdh,Hal,Hpd,Ldha,Me1,Pah,Pcx,Scd1,Slc27a5,Abcb11,Angptl3,Echdc1,Acss2,Cyp4f14,Prxl2b,Mtln,Pdhb,Amdhd1,Gale,Sult2a8,Akr1c6,Glyat,Acaca,Aldh1l1,Pgd,Pnpla3,Sardh,Pm20d1,Cyp2c70,Cps1,Tat,C1qtnf9,Sdsl,Apoa1,Coq7,Fgf2,Gpd1,Mvk,Apoa5,Pcbd2,Dhcr24,Gm10768
2_Member	GO Biological Processes	GO:0019752	carboxylic acid metabolic process	-13.2598	-9.76884	45/799	11720,11846,12012,12116,12780,13077,13095,13101,13105,13806,13884,14104,14433,15109,15445,16828,17436,18478,18563,20249,26459,27413,30924,52665,60525,64385,66469,67885,68263,71761,74246,76971,83702,107146,107476,107747,110208,116939,192166,212933,226105,227231,234724,239126,257635	Mat1a,Arg1,Baat,Bhmt,Abcc2,Cyp1a2,Cyp2c29,Cyp2d10,Cyp2d9,Eno1,Ces1c,Fasn,Gapdh,Hal,Hpd,Ldha,Me1,Pah,Pcx,Scd1,Slc27a5,Abcb11,Angptl3,Echdc1,Acss2,Cyp4f14,Prxl2b,Mtln,Pdhb,Amdhd1,Gale,Sult2a8,Akr1c6,Glyat,Acaca,Aldh1l1,Pgd,Pnpla3,Sardh,Pm20d1,Cyp2c70,Cps1,Tat,C1qtnf9,Sdsl
2_Member	GO Biological Processes	GO:0032787	monocarboxylic acid metabolic process	-9.81884	-6.83308	31/520	12012,12780,13077,13095,13101,13105,13806,13884,14104,14433,16828,17436,18563,20249,26459,27413,30924,52665,60525,64385,66469,67885,68263,74246,76971,83702,107476,110208,116939,226105,239126	Baat,Abcc2,Cyp1a2,Cyp2c29,Cyp2d10,Cyp2d9,Eno1,Ces1c,Fasn,Gapdh,Ldha,Me1,Pcx,Scd1,Slc27a5,Abcb11,Angptl3,Echdc1,Acss2,Cyp4f14,Prxl2b,Mtln,Pdhb,Gale,Sult2a8,Akr1c6,Acaca,Pgd,Pnpla3,Cyp2c70,C1qtnf9
2_Member	GO Biological Processes	GO:0044283	small molecule biosynthetic process	-7.84442	-5.05247	24/396	11806,12012,12116,12850,13884,14104,14173,14433,14555,16828,17855,18478,18563,20249,26459,60525,66113,66469,72562,74754,107476,110208,257635,100038628	Apoa1,Baat,Bhmt,Coq7,Ces1c,Fasn,Fgf2,Gapdh,Gpd1,Ldha,Mvk,Pah,Pcx,Scd1,Slc27a5,Acss2,Apoa5,Prxl2b,Pcbd2,Dhcr24,Acaca,Pgd,Sdsl,Gm10768
2_Member	GO Biological Processes	GO:0006631	fatty acid metabolic process	-6.4954	-3.90758	21/368	12012,13077,13095,13101,13105,13884,14104,20249,26459,27413,30924,52665,60525,64385,66469,67885,83702,107476,116939,226105,239126	Baat,Cyp1a2,Cyp2c29,Cyp2d10,Cyp2d9,Ces1c,Fasn,Scd1,Slc27a5,Abcb11,Angptl3,Echdc1,Acss2,Cyp4f14,Prxl2b,Mtln,Akr1c6,Acaca,Pnpla3,Cyp2c70,C1qtnf9
2_Member	GO Biological Processes	GO:0046394	carboxylic acid biosynthetic process	-2.93356	-1.11765	11/236	12012,12116,14104,16828,18478,20249,26459,60525,66469,107476,257635	Baat,Bhmt,Fasn,Ldha,Pah,Scd1,Slc27a5,Acss2,Prxl2b,Acaca,Sdsl
2_Member	GO Biological Processes	GO:0016053	organic acid biosynthetic process	-2.9188	-1.10912	11/237	12012,12116,14104,16828,18478,20249,26459,60525,66469,107476,257635	Baat,Bhmt,Fasn,Ldha,Pah,Scd1,Slc27a5,Acss2,Prxl2b,Acaca,Sdsl
2_Member	GO Biological Processes	GO:0072330	monocarboxylic acid biosynthetic process	-2.6104	-0.843765	8/151	12012,14104,16828,20249,26459,60525,66469,107476	Baat,Fasn,Ldha,Scd1,Slc27a5,Acss2,Prxl2b,Acaca
3_Summary	GO Biological Processes	GO:0006641	triglyceride metabolic process	-11.2663	-7.9795	14/73	11814,11818,12389,20249,26459,30924,66113,67800,103161,116939,226856,227231,233549,238055,11806,11807,13884,14061,14080,14173,14191,16000,16952,18563,67885,72433,243168,12012,13077,13112,14473,17855,18858,22238,27413,28194,54150,74754,76971,83702,16592,21835,624219,79221,107476,380712,14555,16828,22139,64385,72562,18708,67512,12780,16803,18391,20493,28253,239606,13806,18113,76282,53412,84506,1260…	Apoc3,Apoh,Cav1,Scd1,Slc27a5,Angptl3,Apoa5,Dgat2,Apof,Pnpla3,Lpgat1,Cps1,Mogat2,Apob,Apoa1,Apoa2,Ces1c,F2,Fabp1,Fgf2,Fgr,Igf1,Anxa1,Pcx,Mtln,Rab38,Hsd17b13,Baat,Cyp1a2,Cyp3a11,Gc,Mvk,Pmp22,Ugt2b5,Abcb11,Apon,Rdh7,Dhcr24,Sult2a8,Akr1c6,Fabp5,Thrsp,Angptl8,Hdac9,Acaca,Tlcd2,Gpd1,Ldha,Ttr,Cyp4f14,Pcbd2,Pik3r1,Agpat2,Abcc2,Lbp,Sigmar1,Slc10a1,Slco1b2,Slc2a13,Eno1,Nnmt,Gpt,Ppp1r3c,Hamp,Cebpb,Matn2,Nre…
3_Member	GO Biological Processes	GO:0006641	triglyceride metabolic process	-11.2663	-7.9795	14/73	11814,11818,12389,20249,26459,30924,66113,67800,103161,116939,226856,227231,233549,238055	Apoc3,Apoh,Cav1,Scd1,Slc27a5,Angptl3,Apoa5,Dgat2,Apof,Pnpla3,Lpgat1,Cps1,Mogat2,Apob
3_Member	GO Biological Processes	GO:0045834	positive regulation of lipid metabolic process	-11.0273	-7.83741	20/184	11806,11807,11814,11818,13884,14061,14080,14173,14191,16000,16952,18563,20249,30924,66113,67800,67885,72433,226856,243168	Apoa1,Apoa2,Apoc3,Apoh,Ces1c,F2,Fabp1,Fgf2,Fgr,Igf1,Anxa1,Pcx,Scd1,Angptl3,Apoa5,Dgat2,Mtln,Rab38,Lpgat1,Hsd17b13
3_Member	GO Biological Processes	GO:0008202	steroid metabolic process	-10.5657	-7.41722	23/265	11806,11807,11814,12012,13077,13112,13884,14473,17855,18858,20249,22238,26459,27413,28194,30924,54150,66113,74754,76971,83702,103161,238055	Apoa1,Apoa2,Apoc3,Baat,Cyp1a2,Cyp3a11,Ces1c,Gc,Mvk,Pmp22,Scd1,Ugt2b5,Slc27a5,Abcb11,Apon,Angptl3,Rdh7,Apoa5,Dhcr24,Sult2a8,Akr1c6,Apof,Apob
3_Member	GO Biological Processes	GO:0006639	acylglycerol metabolic process	-9.98671	-6.91077	15/107	11807,11814,11818,12389,20249,26459,30924,66113,67800,103161,116939,226856,227231,233549,238055	Apoa2,Apoc3,Apoh,Cav1,Scd1,Slc27a5,Angptl3,Apoa5,Dgat2,Apof,Pnpla3,Lpgat1,Cps1,Mogat2,Apob
3_Member	GO Biological Processes	GO:0006638	neutral lipid metabolic process	-9.86954	-6.85575	15/109	11807,11814,11818,12389,20249,26459,30924,66113,67800,103161,116939,226856,227231,233549,238055	Apoa2,Apoc3,Apoh,Cav1,Scd1,Slc27a5,Angptl3,Apoa5,Dgat2,Apof,Pnpla3,Lpgat1,Cps1,Mogat2,Apob
3_Member	GO Biological Processes	GO:0019216	regulation of lipid metabolic process	-9.54971	-6.59027	26/381	11806,11807,11814,11818,12389,13884,14061,14080,14173,14191,16000,16592,16952,18563,20249,21835,27413,30924,66113,67800,67885,72433,226856,238055,243168,624219	Apoa1,Apoa2,Apoc3,Apoh,Cav1,Ces1c,F2,Fabp1,Fgf2,Fgr,Igf1,Fabp5,Anxa1,Pcx,Scd1,Thrsp,Abcb11,Angptl3,Apoa5,Dgat2,Mtln,Rab38,Lpgat1,Apob,Hsd17b13,Angptl8
3_Member	GO Biological Processes	GO:0055088	lipid homeostasis	-8.73505	-5.80044	17/174	11806,11807,11814,12389,13884,20249,27413,30924,66113,67800,67885,79221,107476,116939,238055,380712,624219	Apoa1,Apoa2,Apoc3,Cav1,Ces1c,Scd1,Abcb11,Angptl3,Apoa5,Dgat2,Mtln,Hdac9,Acaca,Pnpla3,Apob,Tlcd2,Angptl8
3_Member	GO Biological Processes	GO:1901615	organic hydroxy compound metabolic process	-8.64804	-5.73691	27/451	11806,11807,11814,12012,13077,13884,14173,14473,14555,16828,17855,18858,22139,26459,27413,28194,30924,64385,66113,67800,72562,74754,76971,83702,103161,233549,238055	Apoa1,Apoa2,Apoc3,Baat,Cyp1a2,Ces1c,Fgf2,Gc,Gpd1,Ldha,Mvk,Pmp22,Ttr,Slc27a5,Abcb11,Apon,Angptl3,Cyp4f14,Apoa5,Dgat2,Pcbd2,Dhcr24,Sult2a8,Akr1c6,Apof,Mogat2,Apob
3_Member	GO Biological Processes	GO:0006066	alcohol metabolic process	-7.95522	-5.13636	21/302	11806,11807,11814,13077,13884,14173,14555,17855,18858,22139,28194,30924,66113,67800,72562,74754,76971,83702,103161,233549,238055	Apoa1,Apoa2,Apoc3,Cyp1a2,Ces1c,Fgf2,Gpd1,Mvk,Pmp22,Ttr,Apon,Angptl3,Apoa5,Dgat2,Pcbd2,Dhcr24,Sult2a8,Akr1c6,Apof,Mogat2,Apob
3_Member	GO Biological Processes	GO:0008203	cholesterol metabolic process	-7.13778	-4.40664	13/125	11806,11807,11814,13884,17855,18858,28194,30924,66113,74754,76971,103161,238055	Apoa1,Apoa2,Apoc3,Ces1c,Mvk,Pmp22,Apon,Angptl3,Apoa5,Dhcr24,Sult2a8,Apof,Apob
3_Member	GO Biological Processes	GO:0046486	glycerolipid metabolic process	-7.13412	-4.40664	21/337	11806,11807,11814,11818,12389,14173,14555,16592,18708,20249,26459,30924,66113,67512,67800,103161,116939,226856,227231,233549,238055	Apoa1,Apoa2,Apoc3,Apoh,Cav1,Fgf2,Gpd1,Fabp5,Pik3r1,Scd1,Slc27a5,Angptl3,Apoa5,Agpat2,Dgat2,Apof,Pnpla3,Lpgat1,Cps1,Mogat2,Apob
3_Member	GO Biological Processes	GO:0010876	lipid localization	-7.0474	-4.34888	21/341	11806,11807,11814,11818,12389,12780,13884,14080,16592,16803,16952,18391,20493,26459,27413,28253,30924,66113,67800,103161,238055	Apoa1,Apoa2,Apoc3,Apoh,Cav1,Abcc2,Ces1c,Fabp1,Fabp5,Lbp,Anxa1,Sigmar1,Slc10a1,Slc27a5,Abcb11,Slco1b2,Angptl3,Apoa5,Dgat2,Apof,Apob
3_Member	GO Biological Processes	GO:0016125	sterol metabolic process	-6.77976	-4.10839	13/134	11806,11807,11814,13884,17855,18858,28194,30924,66113,74754,76971,103161,238055	Apoa1,Apoa2,Apoc3,Ces1c,Mvk,Pmp22,Apon,Angptl3,Apoa5,Dhcr24,Sult2a8,Apof,Apob
3_Member	GO Biological Processes	GO:1902652	secondary alcohol metabolic process	-6.62987	-3.97146	13/138	11806,11807,11814,13884,17855,18858,28194,30924,66113,74754,76971,103161,238055	Apoa1,Apoa2,Apoc3,Ces1c,Mvk,Pmp22,Apon,Angptl3,Apoa5,Dhcr24,Sult2a8,Apof,Apob
3_Member	GO Biological Processes	GO:0010901	regulation of very-low-density lipoprotein particle remodeling	-6.55854	-3.92495	4/5	11806,11807,11814,66113	Apoa1,Apoa2,Apoc3,Apoa5
3_Member	GO Biological Processes	GO:0033344	cholesterol efflux	-6.52958	-3.91707	7/30	11806,11807,11814,12389,66113,103161,238055	Apoa1,Apoa2,Apoc3,Cav1,Apoa5,Apof,Apob
3_Member	GO Biological Processes	GO:0006869	lipid transport	-6.52717	-3.91707	19/304	11806,11807,11814,11818,12389,12780,13884,14080,16592,16803,16952,18391,20493,26459,27413,28253,66113,103161,238055	Apoa1,Apoa2,Apoc3,Apoh,Cav1,Abcc2,Ces1c,Fabp1,Fabp5,Lbp,Anxa1,Sigmar1,Slc10a1,Slc27a5,Abcb11,Slco1b2,Apoa5,Apof,Apob
3_Member	GO Biological Processes	GO:0042632	cholesterol homeostasis	-6.51156	-3.91274	11/97	11806,11807,11814,12389,13884,27413,30924,66113,67800,79221,238055	Apoa1,Apoa2,Apoc3,Cav1,Ces1c,Abcb11,Angptl3,Apoa5,Dgat2,Hdac9,Apob
3_Member	GO Biological Processes	GO:0055092	sterol homeostasis	-6.4658	-3.89917	11/98	11806,11807,11814,12389,13884,27413,30924,66113,67800,79221,238055	Apoa1,Apoa2,Apoc3,Cav1,Ces1c,Abcb11,Angptl3,Apoa5,Dgat2,Hdac9,Apob
3_Member	GO Biological Processes	GO:0019217	regulation of fatty acid metabolic process	-6.2882	-3.75153	11/102	11806,11814,12389,14080,16592,16952,27413,66113,67800,67885,226856	Apoa1,Apoc3,Cav1,Fabp1,Fabp5,Anxa1,Abcb11,Apoa5,Dgat2,Mtln,Lpgat1
3_Member	GO Biological Processes	GO:0050996	positive regulation of lipid catabolic process	-6.22495	-3.75107	7/33	11806,11807,11818,14080,30924,66113,67885	Apoa1,Apoa2,Apoh,Fabp1,Angptl3,Apoa5,Mtln
3_Member	GO Biological Processes	GO:0015850	organic hydroxy compound transport	-6.21018	-3.74457	13/150	11806,11807,11814,12389,12780,13884,20493,27413,28253,66113,103161,238055,239606	Apoa1,Apoa2,Apoc3,Cav1,Abcc2,Ces1c,Slc10a1,Abcb11,Slco1b2,Apoa5,Apof,Apob,Slc2a13
3_Member	GO Biological Processes	GO:0050994	regulation of lipid catabolic process	-6.00309	-3.56139	9/68	11806,11807,11814,11818,14080,27413,30924,66113,67885	Apoa1,Apoa2,Apoc3,Apoh,Fabp1,Abcb11,Angptl3,Apoa5,Mtln
3_Member	GO Biological Processes	GO:0055090	acylglycerol homeostasis	-5.78329	-3.35683	7/38	11806,11814,30924,66113,67800,67885,624219	Apoa1,Apoc3,Angptl3,Apoa5,Dgat2,Mtln,Angptl8
3_Member	GO Biological Processes	GO:0070328	triglyceride homeostasis	-5.78329	-3.35683	7/38	11806,11814,30924,66113,67800,67885,624219	Apoa1,Apoc3,Angptl3,Apoa5,Dgat2,Mtln,Angptl8
3_Member	GO Biological Processes	GO:0062013	positive regulation of small molecule metabolic process	-5.6816	-3.28421	13/167	11806,13806,13884,14080,14555,16000,16952,18113,66113,67800,67885,76282,226856	Apoa1,Eno1,Ces1c,Fabp1,Gpd1,Igf1,Anxa1,Nnmt,Apoa5,Dgat2,Mtln,Gpt,Lpgat1
3_Member	GO Biological Processes	GO:0046890	regulation of lipid biosynthetic process	-5.4507	-3.09966	14/203	11806,11814,13884,16000,16592,16952,18563,21835,66113,67800,72433,226856,238055,243168	Apoa1,Apoc3,Ces1c,Igf1,Fabp5,Anxa1,Pcx,Thrsp,Apoa5,Dgat2,Rab38,Lpgat1,Apob,Hsd17b13
3_Member	GO Biological Processes	GO:0010565	regulation of cellular ketone metabolic process	-5.32238	-2.98375	12/153	11806,11814,12389,13884,14080,16592,16952,27413,66113,67800,67885,226856	Apoa1,Apoc3,Cav1,Ces1c,Fabp1,Fabp5,Anxa1,Abcb11,Apoa5,Dgat2,Mtln,Lpgat1
3_Member	GO Biological Processes	GO:0062012	regulation of small molecule metabolic process	-5.25966	-2.95098	19/370	11806,11814,12389,13806,13884,14080,14555,16000,16592,16952,18113,27413,53412,66113,67800,67885,76282,226856,238055	Apoa1,Apoc3,Cav1,Eno1,Ces1c,Fabp1,Gpd1,Igf1,Fabp5,Anxa1,Nnmt,Abcb11,Ppp1r3c,Apoa5,Dgat2,Mtln,Gpt,Lpgat1,Apob
3_Member	GO Biological Processes	GO:0046461	neutral lipid catabolic process	-5.24877	-2.95098	6/30	11807,11814,66113,116939,227231,238055	Apoa2,Apoc3,Apoa5,Pnpla3,Cps1,Apob
3_Member	GO Biological Processes	GO:0046464	acylglycerol catabolic process	-5.24877	-2.95098	6/30	11807,11814,66113,116939,227231,238055	Apoa2,Apoc3,Apoa5,Pnpla3,Cps1,Apob
3_Member	GO Biological Processes	GO:0019433	triglyceride catabolic process	-5.20761	-2.92464	5/18	11814,66113,116939,227231,238055	Apoc3,Apoa5,Pnpla3,Cps1,Apob
3_Member	GO Biological Processes	GO:0046889	positive regulation of lipid biosynthetic process	-5.20071	-2.92464	10/107	11806,11814,16000,16952,18563,66113,67800,72433,226856,243168	Apoa1,Apoc3,Igf1,Anxa1,Pcx,Apoa5,Dgat2,Rab38,Lpgat1,Hsd17b13
3_Member	GO Biological Processes	GO:0030301	cholesterol transport	-5.00733	-2.77169	8/68	11806,11807,11814,12389,13884,66113,103161,238055	Apoa1,Apoa2,Apoc3,Cav1,Ces1c,Apoa5,Apof,Apob
3_Member	GO Biological Processes	GO:0010873	positive regulation of cholesterol esterification	-4.96192	-2.73442	4/10	11806,11807,20249,66113	Apoa1,Apoa2,Scd1,Apoa5
3_Member	GO Biological Processes	GO:0010903	negative regulation of very-low-density lipoprotein particle remodeling	-4.84005	-2.63244	3/4	11806,11807,11814	Apoa1,Apoa2,Apoc3
3_Member	GO Biological Processes	GO:0015918	sterol transport	-4.82126	-2.6226	8/72	11806,11807,11814,12389,13884,66113,103161,238055	Apoa1,Apoa2,Apoc3,Cav1,Ces1c,Apoa5,Apof,Apob
3_Member	GO Biological Processes	GO:0034368	protein-lipid complex remodeling	-4.45373	-2.30196	5/25	11806,11807,11814,66113,238055	Apoa1,Apoa2,Apoc3,Apoa5,Apob
3_Member	GO Biological Processes	GO:0034369	plasma lipoprotein particle remodeling	-4.45373	-2.30196	5/25	11806,11807,11814,66113,238055	Apoa1,Apoa2,Apoc3,Apoa5,Apob
3_Member	GO Biological Processes	GO:0010872	regulation of cholesterol esterification	-4.44578	-2.30196	4/13	11806,11807,20249,66113	Apoa1,Apoa2,Scd1,Apoa5
3_Member	GO Biological Processes	GO:0033700	phospholipid efflux	-4.30497	-2.18327	4/14	11806,11807,11814,66113	Apoa1,Apoa2,Apoc3,Apoa5
3_Member	GO Biological Processes	GO:0034367	protein-containing complex remodeling	-4.28304	-2.16504	5/27	11806,11807,11814,66113,238055	Apoa1,Apoa2,Apoc3,Apoa5,Apob
3_Member	GO Biological Processes	GO:0045940	positive regulation of steroid metabolic process	-4.19608	-2.08538	6/45	11806,11807,13884,16000,20249,66113	Apoa1,Apoa2,Ces1c,Igf1,Scd1,Apoa5
3_Member	GO Biological Processes	GO:0019218	regulation of steroid metabolic process	-4.06586	-1.97635	9/117	11806,11807,13884,16000,20249,27413,66113,67800,238055	Apoa1,Apoa2,Ces1c,Igf1,Scd1,Abcb11,Apoa5,Dgat2,Apob
3_Member	GO Biological Processes	GO:0090208	positive regulation of triglyceride metabolic process	-4.05273	-1.97006	5/30	11806,11814,11818,66113,67800	Apoa1,Apoc3,Apoh,Apoa5,Dgat2
3_Member	GO Biological Processes	GO:0042304	regulation of fatty acid biosynthetic process	-4.03496	-1.95902	6/48	11806,11814,16592,16952,66113,226856	Apoa1,Apoc3,Fabp5,Anxa1,Apoa5,Lpgat1
3_Member	GO Biological Processes	GO:0045923	positive regulation of fatty acid metabolic process	-4.03496	-1.95902	6/48	11806,14080,16952,66113,67885,226856	Apoa1,Fabp1,Anxa1,Apoa5,Mtln,Lpgat1
3_Member	GO Biological Processes	GO:0010896	regulation of triglyceride catabolic process	-3.94474	-1.8884	4/17	11806,11814,11818,66113	Apoa1,Apoc3,Apoh,Apoa5
3_Member	GO Biological Processes	GO:0090207	regulation of triglyceride metabolic process	-3.88522	-1.83522	6/51	11806,11814,11818,21835,66113,67800	Apoa1,Apoc3,Apoh,Thrsp,Apoa5,Dgat2
3_Member	GO Biological Processes	GO:0097006	regulation of plasma lipoprotein particle levels	-3.83759	-1.79072	6/52	11806,11807,11814,66113,67800,238055	Apoa1,Apoa2,Apoc3,Apoa5,Dgat2,Apob
3_Member	GO Biological Processes	GO:0046503	glycerolipid catabolic process	-3.74549	-1.71502	6/54	11807,11814,66113,116939,227231,238055	Apoa2,Apoc3,Apoa5,Pnpla3,Cps1,Apob
3_Member	GO Biological Processes	GO:1904478	regulation of intestinal absorption	-3.74354	-1.71502	4/19	11806,11807,66113,84506	Apoa1,Apoa2,Apoa5,Hamp
3_Member	GO Biological Processes	GO:0034370	triglyceride-rich lipoprotein particle remodeling	-3.71395	-1.70304	3/8	11806,11807,66113	Apoa1,Apoa2,Apoa5
3_Member	GO Biological Processes	GO:0034380	high-density lipoprotein particle assembly	-3.71395	-1.70304	3/8	11806,11807,66113	Apoa1,Apoa2,Apoa5
3_Member	GO Biological Processes	GO:0006694	steroid biosynthetic process	-3.61672	-1.61996	8/106	11806,12012,13884,17855,26459,66113,74754,83702	Apoa1,Baat,Ces1c,Mvk,Slc27a5,Apoa5,Dhcr24,Akr1c6
3_Member	GO Biological Processes	GO:0031099	regeneration	-3.56109	-1.58605	8/108	11806,11807,11818,12608,16000,16952,17181,27528	Apoa1,Apoa2,Apoh,Cebpb,Igf1,Anxa1,Matn2,Nrep
3_Member	GO Biological Processes	GO:0071827	plasma lipoprotein particle organization	-3.54981	-1.58264	5/38	11806,11807,11814,66113,238055	Apoa1,Apoa2,Apoc3,Apoa5,Apob
3_Member	GO Biological Processes	GO:1901617	organic hydroxy compound biosynthetic process	-3.53074	-1.57385	10/168	11806,12012,13884,14173,16828,17855,26459,66113,72562,74754	Apoa1,Baat,Ces1c,Fgf2,Ldha,Mvk,Slc27a5,Apoa5,Pcbd2,Dhcr24
3_Member	GO Biological Processes	GO:0006695	cholesterol biosynthetic process	-3.44318	-1.49634	5/40	11806,13884,17855,66113,74754	Apoa1,Ces1c,Mvk,Apoa5,Dhcr24
3_Member	GO Biological Processes	GO:1902653	secondary alcohol biosynthetic process	-3.44318	-1.49634	5/40	11806,13884,17855,66113,74754	Apoa1,Ces1c,Mvk,Apoa5,Dhcr24
3_Member	GO Biological Processes	GO:0071825	protein-lipid complex subunit organization	-3.3426	-1.41753	5/42	11806,11807,11814,66113,238055	Apoa1,Apoa2,Apoc3,Apoa5,Apob
3_Member	GO Biological Processes	GO:0030300	regulation of intestinal cholesterol absorption	-3.25963	-1.3686	3/11	11806,11807,66113	Apoa1,Apoa2,Apoa5
3_Member	GO Biological Processes	GO:0051006	positive regulation of lipoprotein lipase activity	-3.25963	-1.3686	3/11	11806,11818,66113	Apoa1,Apoh,Apoa5
3_Member	GO Biological Processes	GO:0016126	sterol biosynthetic process	-3.15727	-1.29167	5/46	11806,13884,17855,66113,74754	Apoa1,Ces1c,Mvk,Apoa5,Dhcr24
3_Member	GO Biological Processes	GO:0010898	positive regulation of triglyceride catabolic process	-3.13968	-1.27851	3/12	11806,11818,66113	Apoa1,Apoh,Apoa5
3_Member	GO Biological Processes	GO:0061365	positive regulation of triglyceride lipase activity	-3.13968	-1.27851	3/12	11806,11818,66113	Apoa1,Apoh,Apoa5
3_Member	GO Biological Processes	GO:0031100	animal organ regeneration	-3.12993	-1.27851	4/27	11806,11807,11818,12608	Apoa1,Apoa2,Apoh,Cebpb
3_Member	GO Biological Processes	GO:0045723	positive regulation of fatty acid biosynthetic process	-3.12993	-1.27851	4/27	11806,16952,66113,226856	Apoa1,Anxa1,Apoa5,Lpgat1
3_Member	GO Biological Processes	GO:0046165	alcohol biosynthetic process	-3.1129	-1.26346	7/97	11806,13884,14173,17855,66113,72562,74754	Apoa1,Ces1c,Fgf2,Mvk,Apoa5,Pcbd2,Dhcr24
3_Member	GO Biological Processes	GO:0032371	regulation of sterol transport	-3.06459	-1.22495	6/72	11806,11807,11814,12389,13884,66113	Apoa1,Apoa2,Apoc3,Cav1,Ces1c,Apoa5
3_Member	GO Biological Processes	GO:0032374	regulation of cholesterol transport	-3.06459	-1.22495	6/72	11806,11807,11814,12389,13884,66113	Apoa1,Apoa2,Apoc3,Cav1,Ces1c,Apoa5
3_Member	GO Biological Processes	GO:0034375	high-density lipoprotein particle remodeling	-3.03072	-1.20256	3/13	11806,11807,11814	Apoa1,Apoa2,Apoc3
3_Member	GO Biological Processes	GO:1904729	regulation of intestinal lipid absorption	-3.03072	-1.20256	3/13	11806,11807,66113	Apoa1,Apoa2,Apoa5
3_Member	GO Biological Processes	GO:0016042	lipid catabolic process	-2.86436	-1.06541	12/278	11807,11814,13077,13884,30924,52665,64385,66113,67885,116939,227231,238055	Apoa2,Apoc3,Cyp1a2,Ces1c,Angptl3,Echdc1,Cyp4f14,Apoa5,Mtln,Pnpla3,Cps1,Apob
3_Member	GO Biological Processes	GO:0006656	phosphatidylcholine biosynthetic process	-2.67446	-0.89955	3/17	11806,11807,16592	Apoa1,Apoa2,Fabp5
3_Member	GO Biological Processes	GO:0044242	cellular lipid catabolic process	-2.54132	-0.782994	9/190	11807,11814,30924,52665,66113,67885,116939,227231,238055	Apoa2,Apoc3,Angptl3,Echdc1,Apoa5,Mtln,Pnpla3,Cps1,Apob
3_Member	GO Biological Processes	GO:0043691	reverse cholesterol transport	-2.53057	-0.776845	3/19	11806,11807,13884	Apoa1,Apoa2,Ces1c
3_Member	GO Biological Processes	GO:0034377	plasma lipoprotein particle assembly	-2.46494	-0.726842	3/20	11806,11807,66113	Apoa1,Apoa2,Apoa5
3_Member	GO Biological Processes	GO:0065005	protein-lipid complex assembly	-2.23541	-0.561403	3/24	11806,11807,66113	Apoa1,Apoa2,Apoa5
3_Member	GO Biological Processes	GO:0046470	phosphatidylcholine metabolic process	-2.04382	-0.412644	4/53	11806,11807,16592,66113	Apoa1,Apoa2,Fabp5,Apoa5
4_Summary	GO Biological Processes	GO:0060192	negative regulation of lipase activity	-9.94357	-6.89982	8/18	11752,11806,11807,11814,16952,30924,79221,624219,11818,66113,14173	Anxa8,Apoa1,Apoa2,Apoc3,Anxa1,Angptl3,Hdac9,Angptl8,Apoh,Apoa5,Fgf2
4_Member	GO Biological Processes	GO:0060192	negative regulation of lipase activity	-9.94357	-6.89982	8/18	11752,11806,11807,11814,16952,30924,79221,624219	Anxa8,Apoa1,Apoa2,Apoc3,Anxa1,Angptl3,Hdac9,Angptl8
4_Member	GO Biological Processes	GO:0051004	regulation of lipoprotein lipase activity	-8.26636	-5.37751	7/18	11806,11814,11818,30924,66113,79221,624219	Apoa1,Apoc3,Apoh,Angptl3,Apoa5,Hdac9,Angptl8
4_Member	GO Biological Processes	GO:0060191	regulation of lipase activity	-7.1087	-4.39594	11/85	11752,11806,11807,11814,11818,14173,16952,30924,66113,79221,624219	Anxa8,Apoa1,Apoa2,Apoc3,Apoh,Fgf2,Anxa1,Angptl3,Apoa5,Hdac9,Angptl8
4_Member	GO Biological Processes	GO:0051005	negative regulation of lipoprotein lipase activity	-5.7241	-3.30507	4/7	11814,30924,79221,624219	Apoc3,Angptl3,Hdac9,Angptl8
4_Member	GO Biological Processes	GO:0010519	negative regulation of phospholipase activity	-3.71395	-1.70304	3/8	11752,16952,30924	Anxa8,Anxa1,Angptl3
5_Summary	GO Biological Processes	GO:0030193	regulation of blood coagulation	-8.22159	-5.35393	11/67	11818,11905,12389,13829,13844,14061,16644,21824,58992,99571,110135,12767,14173,16952,11752,12505,12825,14058,15139,15160,16000,17181,18121,27528,78688,12018,15439,74754,20249,30878,246728,11699,12406,74257,217149	Apoh,Serpinc1,Cav1,Dmtn,Ephb2,F2,Kng1,Thbd,F12,Fgg,Fgb,Cxcr4,Fgf2,Anxa1,Anxa8,Cd44,Col3a1,F10,Hc,Serpind1,Igf1,Matn2,Nog,Nrep,Nol3,Bak1,Hp,Dhcr24,Scd1,Apln,Oas2,Ambp,Serpinh1,Tspan17,Cisd3
5_Member	GO Biological Processes	GO:0030193	regulation of blood coagulation	-8.22159	-5.35393	11/67	11818,11905,12389,13829,13844,14061,16644,21824,58992,99571,110135	Apoh,Serpinc1,Cav1,Dmtn,Ephb2,F2,Kng1,Thbd,F12,Fgg,Fgb
5_Member	GO Biological Processes	GO:1900046	regulation of hemostasis	-8.08146	-5.234	11/69	11818,11905,12389,13829,13844,14061,16644,21824,58992,99571,110135	Apoh,Serpinc1,Cav1,Dmtn,Ephb2,F2,Kng1,Thbd,F12,Fgg,Fgb
5_Member	GO Biological Processes	GO:0050818	regulation of coagulation	-7.94604	-5.13636	11/71	11818,11905,12389,13829,13844,14061,16644,21824,58992,99571,110135	Apoh,Serpinc1,Cav1,Dmtn,Ephb2,F2,Kng1,Thbd,F12,Fgg,Fgb
5_Member	GO Biological Processes	GO:0061041	regulation of wound healing	-7.7097	-4.93479	14/133	11818,11905,12389,12767,13829,13844,14061,14173,16644,16952,21824,58992,99571,110135	Apoh,Serpinc1,Cav1,Cxcr4,Dmtn,Ephb2,F2,Fgf2,Kng1,Anxa1,Thbd,F12,Fgg,Fgb
5_Member	GO Biological Processes	GO:1903034	regulation of response to wounding	-6.24792	-3.75107	14/174	11818,11905,12389,12767,13829,13844,14061,14173,16644,16952,21824,58992,99571,110135	Apoh,Serpinc1,Cav1,Cxcr4,Dmtn,Ephb2,F2,Fgf2,Kng1,Anxa1,Thbd,F12,Fgg,Fgb
5_Member	GO Biological Processes	GO:0009611	response to wounding	-6.23016	-3.75107	21/382	11752,11818,11905,12389,12505,12825,14058,14061,14173,15139,15160,16000,16644,17181,18121,21824,27528,58992,78688,99571,110135	Anxa8,Apoh,Serpinc1,Cav1,Cd44,Col3a1,F10,F2,Fgf2,Hc,Serpind1,Igf1,Kng1,Matn2,Nog,Thbd,Nrep,F12,Nol3,Fgg,Fgb
5_Member	GO Biological Processes	GO:0042060	wound healing	-6.07853	-3.62901	17/264	11752,11818,11905,12389,12505,12825,14058,14061,14173,15160,16000,16644,18121,21824,58992,99571,110135	Anxa8,Apoh,Serpinc1,Cav1,Cd44,Col3a1,F10,F2,Fgf2,Serpind1,Igf1,Kng1,Nog,Thbd,F12,Fgg,Fgb
5_Member	GO Biological Processes	GO:0007596	blood coagulation	-5.68985	-3.2853	11/117	11752,11818,11905,14058,14061,15160,16644,21824,58992,99571,110135	Anxa8,Apoh,Serpinc1,F10,F2,Serpind1,Kng1,Thbd,F12,Fgg,Fgb
5_Member	GO Biological Processes	GO:0050817	coagulation	-5.68985	-3.2853	11/117	11752,11818,11905,14058,14061,15160,16644,21824,58992,99571,110135	Anxa8,Apoh,Serpinc1,F10,F2,Serpind1,Kng1,Thbd,F12,Fgg,Fgb
5_Member	GO Biological Processes	GO:0007599	hemostasis	-5.61711	-3.24677	11/119	11752,11818,11905,14058,14061,15160,16644,21824,58992,99571,110135	Anxa8,Apoh,Serpinc1,F10,F2,Serpind1,Kng1,Thbd,F12,Fgg,Fgb
5_Member	GO Biological Processes	GO:0031638	zymogen activation	-5.40091	-3.05612	9/80	11818,12018,14058,14061,15439,58992,74754,99571,110135	Apoh,Bak1,F10,F2,Hp,F12,Dhcr24,Fgg,Fgb
5_Member	GO Biological Processes	GO:0030195	negative regulation of blood coagulation	-5.26773	-2.95291	7/45	11818,14061,16644,21824,58992,99571,110135	Apoh,F2,Kng1,Thbd,F12,Fgg,Fgb
5_Member	GO Biological Processes	GO:1900047	negative regulation of hemostasis	-5.20178	-2.92464	7/46	11818,14061,16644,21824,58992,99571,110135	Apoh,F2,Kng1,Thbd,F12,Fgg,Fgb
5_Member	GO Biological Processes	GO:0050819	negative regulation of coagulation	-5.13748	-2.88712	7/47	11818,14061,16644,21824,58992,99571,110135	Apoh,F2,Kng1,Thbd,F12,Fgg,Fgb
5_Member	GO Biological Processes	GO:0061045	negative regulation of wound healing	-4.86661	-2.64985	8/71	11818,14061,14173,16644,21824,58992,99571,110135	Apoh,F2,Fgf2,Kng1,Thbd,F12,Fgg,Fgb
5_Member	GO Biological Processes	GO:0072376	protein activation cascade	-4.74203	-2.55647	5/22	11818,14061,58992,99571,110135	Apoh,F2,F12,Fgg,Fgb
5_Member	GO Biological Processes	GO:0031639	plasminogen activation	-4.60017	-2.42313	4/12	11818,74754,99571,110135	Apoh,Dhcr24,Fgg,Fgb
5_Member	GO Biological Processes	GO:0050878	regulation of body fluid levels	-4.47376	-2.30325	17/349	11752,11818,11905,12389,13829,13844,14058,14061,15160,16644,20249,21824,30878,58992,99571,110135,246728	Anxa8,Apoh,Serpinc1,Cav1,Dmtn,Ephb2,F10,F2,Serpind1,Kng1,Scd1,Thbd,Apln,F12,Fgg,Fgb,Oas2
5_Member	GO Biological Processes	GO:0042730	fibrinolysis	-4.30497	-2.18327	4/14	14061,58992,99571,110135	F2,F12,Fgg,Fgb
5_Member	GO Biological Processes	GO:1903035	negative regulation of response to wounding	-4.11426	-2.0178	8/90	11818,14061,14173,16644,21824,58992,99571,110135	Apoh,F2,Fgf2,Kng1,Thbd,F12,Fgg,Fgb
5_Member	GO Biological Processes	GO:0072378	blood coagulation, fibrin clot formation	-3.94474	-1.8884	4/17	11818,14061,99571,110135	Apoh,F2,Fgg,Fgb
5_Member	GO Biological Processes	GO:0090303	positive regulation of wound healing	-3.57282	-1.58775	6/58	11818,12767,13829,14061,16952,58992	Apoh,Cxcr4,Dmtn,F2,Anxa1,F12
5_Member	GO Biological Processes	GO:0030194	positive regulation of blood coagulation	-3.56544	-1.58775	4/21	11818,13829,14061,58992	Apoh,Dmtn,F2,F12
5_Member	GO Biological Processes	GO:1900048	positive regulation of hemostasis	-3.56544	-1.58775	4/21	11818,13829,14061,58992	Apoh,Dmtn,F2,F12
5_Member	GO Biological Processes	GO:0051604	protein maturation	-3.53442	-1.57498	13/268	11699,11818,12018,12406,14058,14061,15439,58992,74257,74754,99571,110135,217149	Ambp,Apoh,Bak1,Serpinh1,F10,F2,Hp,F12,Tspan17,Dhcr24,Fgg,Fgb,Cisd3
5_Member	GO Biological Processes	GO:0050820	positive regulation of coagulation	-3.332	-1.41163	4/24	11818,13829,14061,58992	Apoh,Dmtn,F2,F12
5_Member	GO Biological Processes	GO:1903036	positive regulation of response to wounding	-2.94102	-1.1222	6/76	11818,12767,13829,14061,16952,58992	Apoh,Cxcr4,Dmtn,F2,Anxa1,F12
5_Member	GO Biological Processes	GO:0016485	protein processing	-2.33837	-0.629928	9/204	11818,12018,14058,14061,15439,58992,74754,99571,110135	Apoh,Bak1,F10,F2,Hp,F12,Dhcr24,Fgg,Fgb
6_Summary	GO Biological Processes	GO:0006953	acute-phase response	-7.6445	-4.88598	8/32	11625,14061,15439,16803,18405,18406,20701,20716,14129,58992,12505,12608,14104,15139,16644,16952,79221,109901,121021	Ahsg,F2,Hp,Lbp,Orm1,Orm2,Serpina1b,Serpina3n,Fcgr1,F12,Cd44,Cebpb,Fasn,Hc,Kng1,Anxa1,Hdac9,Cela1,Cspg4
6_Member	GO Biological Processes	GO:0006953	acute-phase response	-7.6445	-4.88598	8/32	11625,14061,15439,16803,18405,18406,20701,20716	Ahsg,F2,Hp,Lbp,Orm1,Orm2,Serpina1b,Serpina3n
6_Member	GO Biological Processes	GO:0002526	acute inflammatory response	-6.86917	-4.18444	10/71	11625,14061,14129,15439,16803,18405,18406,20701,20716,58992	Ahsg,F2,Fcgr1,Hp,Lbp,Orm1,Orm2,Serpina1b,Serpina3n,F12
6_Member	GO Biological Processes	GO:0006954	inflammatory response	-3.67162	-1.66643	19/485	11625,12505,12608,14061,14104,14129,15139,15439,16644,16803,16952,18405,18406,20701,20716,58992,79221,109901,121021	Ahsg,Cd44,Cebpb,F2,Fasn,Fcgr1,Hc,Hp,Kng1,Lbp,Anxa1,Orm1,Orm2,Serpina1b,Serpina3n,F12,Hdac9,Cela1,Cspg4
7_Summary	GO Biological Processes	GO:0070106	interleukin-27-mediated signaling pathway	-6.55854	-3.92495	4/5	20846,23962,231655,246728,15957,15959,16523,58203,67775,69550,80861,80876,110558,246730,667370,100038882,14265,16859,12767,16852,14433	Stat1,Oasl2,Oasl1,Oas2,Ifit1,Ifit3,Kcnj8,Zbp1,Rtp4,Bst2,Dhx58,Ifitm2,H2-Q9,Oas1a,Ifit3b,Isg15,Fmr1,Lgals9,Cxcr4,Lgals1,Gapdh
7_Member	GO Biological Processes	GO:0070106	interleukin-27-mediated signaling pathway	-6.55854	-3.92495	4/5	20846,23962,231655,246728	Stat1,Oasl2,Oasl1,Oas2
7_Member	GO Biological Processes	GO:0051607	defense response to virus	-6.29954	-3.75311	16/226	15957,15959,16523,20846,23962,58203,67775,69550,80861,80876,110558,231655,246728,246730,667370,100038882	Ifit1,Ifit3,Kcnj8,Stat1,Oasl2,Zbp1,Rtp4,Bst2,Dhx58,Ifitm2,H2-Q9,Oasl1,Oas2,Oas1a,Ifit3b,Isg15
7_Member	GO Biological Processes	GO:0140546	defense response to symbiont	-6.27383	-3.75107	16/227	15957,15959,16523,20846,23962,58203,67775,69550,80861,80876,110558,231655,246728,246730,667370,100038882	Ifit1,Ifit3,Kcnj8,Stat1,Oasl2,Zbp1,Rtp4,Bst2,Dhx58,Ifitm2,H2-Q9,Oasl1,Oas2,Oas1a,Ifit3b,Isg15
7_Member	GO Biological Processes	GO:0009615	response to virus	-6.23522	-3.75107	18/287	14265,15957,15959,16523,16859,20846,23962,58203,67775,69550,80861,80876,110558,231655,246728,246730,667370,100038882	Fmr1,Ifit1,Ifit3,Kcnj8,Lgals9,Stat1,Oasl2,Zbp1,Rtp4,Bst2,Dhx58,Ifitm2,H2-Q9,Oasl1,Oas2,Oas1a,Ifit3b,Isg15
7_Member	GO Biological Processes	GO:0045071	negative regulation of viral genome replication	-4.47195	-2.30325	7/59	23962,69550,80876,231655,246728,246730,100038882	Oasl2,Bst2,Ifitm2,Oasl1,Oas2,Oas1a,Isg15
7_Member	GO Biological Processes	GO:0060700	regulation of ribonuclease activity	-4.17558	-2.06848	4/15	23962,231655,246728,246730	Oasl2,Oasl1,Oas2,Oas1a
7_Member	GO Biological Processes	GO:0050792	regulation of viral process	-4.12922	-2.02924	11/171	12767,14265,16852,20846,23962,69550,80876,231655,246728,246730,100038882	Cxcr4,Fmr1,Lgals1,Stat1,Oasl2,Bst2,Ifitm2,Oasl1,Oas2,Oas1a,Isg15
7_Member	GO Biological Processes	GO:0034340	response to type I interferon	-3.78408	-1.74649	5/34	20846,80876,246728,246730,100038882	Stat1,Ifitm2,Oas2,Oas1a,Isg15
7_Member	GO Biological Processes	GO:0048525	negative regulation of viral process	-3.732	-1.70647	8/102	20846,23962,69550,80876,231655,246728,246730,100038882	Stat1,Oasl2,Bst2,Ifitm2,Oasl1,Oas2,Oas1a,Isg15
7_Member	GO Biological Processes	GO:1903900	regulation of viral life cycle	-3.31998	-1.40194	9/147	14265,16852,23962,69550,80876,231655,246728,246730,100038882	Fmr1,Lgals1,Oasl2,Bst2,Ifitm2,Oasl1,Oas2,Oas1a,Isg15
7_Member	GO Biological Processes	GO:0045069	regulation of viral genome replication	-3.27941	-1.3686	7/91	23962,69550,80876,231655,246728,246730,100038882	Oasl2,Bst2,Ifitm2,Oasl1,Oas2,Oas1a,Isg15
7_Member	GO Biological Processes	GO:0060337	type I interferon signaling pathway	-3.26156	-1.3686	4/25	20846,80876,246728,246730	Stat1,Ifitm2,Oas2,Oas1a
7_Member	GO Biological Processes	GO:0071357	cellular response to type I interferon	-3.26156	-1.3686	4/25	20846,80876,246728,246730	Stat1,Ifitm2,Oas2,Oas1a
7_Member	GO Biological Processes	GO:0032481	positive regulation of type I interferon production	-3.19679	-1.32077	6/68	14433,20846,80861,246728,246730,100038882	Gapdh,Stat1,Dhx58,Oas2,Oas1a,Isg15
7_Member	GO Biological Processes	GO:0032069	regulation of nuclease activity	-3.12993	-1.27851	4/27	23962,231655,246728,246730	Oasl2,Oasl1,Oas2,Oas1a
7_Member	GO Biological Processes	GO:0032479	regulation of type I interferon production	-2.27545	-0.590718	6/103	14433,20846,80861,246728,246730,100038882	Gapdh,Stat1,Dhx58,Oas2,Oas1a,Isg15
7_Member	GO Biological Processes	GO:0032728	positive regulation of interferon-beta production	-2.19528	-0.530444	4/48	80861,246728,246730,100038882	Dhx58,Oas2,Oas1a,Isg15
8_Summary	GO Biological Processes	GO:0032102	negative regulation of response to external stimulus	-6.46769	-3.89917	22/402	11601,11806,11818,11846,12505,14061,14173,15139,16000,16644,16859,17855,20317,21824,56213,58992,80861,84506,99571,110135,246730,100038882,11625,12029,12608,13844,14129,14191,15458,16803,16852,16952,17174,18858,20846,58203,236312	Angpt2,Apoa1,Apoh,Arg1,Cd44,F2,Fgf2,Hc,Igf1,Kng1,Lgals9,Mvk,Serpinf1,Thbd,Htra1,F12,Dhx58,Hamp,Fgg,Fgb,Oas1a,Isg15,Ahsg,Bcl6b,Cebpb,Ephb2,Fcgr1,Fgr,Hpx,Lbp,Lgals1,Anxa1,Masp1,Pmp22,Stat1,Zbp1,Ifi209
8_Member	GO Biological Processes	GO:0032102	negative regulation of response to external stimulus	-6.46769	-3.89917	22/402	11601,11806,11818,11846,12505,14061,14173,15139,16000,16644,16859,17855,20317,21824,56213,58992,80861,84506,99571,110135,246730,100038882	Angpt2,Apoa1,Apoh,Arg1,Cd44,F2,Fgf2,Hc,Igf1,Kng1,Lgals9,Mvk,Serpinf1,Thbd,Htra1,F12,Dhx58,Hamp,Fgg,Fgb,Oas1a,Isg15
8_Member	GO Biological Processes	GO:0031347	regulation of defense response	-6.2012	-3.74371	28/631	11625,11806,11846,12029,12505,12608,13844,14129,14191,15458,16000,16803,16852,16859,16952,17174,17855,18858,20317,20846,56213,58203,58992,80861,84506,236312,246730,100038882	Ahsg,Apoa1,Arg1,Bcl6b,Cd44,Cebpb,Ephb2,Fcgr1,Fgr,Hpx,Igf1,Lbp,Lgals1,Lgals9,Anxa1,Masp1,Mvk,Pmp22,Serpinf1,Stat1,Htra1,Zbp1,F12,Dhx58,Hamp,Ifi209,Oas1a,Isg15
8_Member	GO Biological Processes	GO:0050727	regulation of inflammatory response	-4.44262	-2.30196	17/351	11625,11806,12029,12505,12608,14129,16000,16803,16852,16859,16952,17855,18858,20317,58203,58992,84506	Ahsg,Apoa1,Bcl6b,Cd44,Cebpb,Fcgr1,Igf1,Lbp,Lgals1,Lgals9,Anxa1,Mvk,Pmp22,Serpinf1,Zbp1,F12,Hamp
8_Member	GO Biological Processes	GO:0031348	negative regulation of defense response	-3.42247	-1.48056	12/240	11806,11846,12505,16000,16859,17855,20317,56213,80861,84506,246730,100038882	Apoa1,Arg1,Cd44,Igf1,Lgals9,Mvk,Serpinf1,Htra1,Dhx58,Hamp,Oas1a,Isg15
8_Member	GO Biological Processes	GO:0050728	negative regulation of inflammatory response	-2.1454	-0.489538	7/144	11806,12505,16000,16859,17855,20317,84506	Apoa1,Cd44,Igf1,Lgals9,Mvk,Serpinf1,Hamp
9_Summary	GO Biological Processes	GO:0046395	carboxylic acid catabolic process	-6.31526	-3.75885	15/198	11720,11846,15109,15445,18478,52665,64385,67885,71761,76971,107747,110208,192166,234724,257635,13806,16828,74246,12012,12116,107146,227231,212933	Mat1a,Arg1,Hal,Hpd,Pah,Echdc1,Cyp4f14,Mtln,Amdhd1,Sult2a8,Aldh1l1,Pgd,Sardh,Tat,Sdsl,Eno1,Ldha,Gale,Baat,Bhmt,Glyat,Cps1,Pm20d1
9_Member	GO Biological Processes	GO:0046395	carboxylic acid catabolic process	-6.31526	-3.75885	15/198	11720,11846,15109,15445,18478,52665,64385,67885,71761,76971,107747,110208,192166,234724,257635	Mat1a,Arg1,Hal,Hpd,Pah,Echdc1,Cyp4f14,Mtln,Amdhd1,Sult2a8,Aldh1l1,Pgd,Sardh,Tat,Sdsl
9_Member	GO Biological Processes	GO:0016054	organic acid catabolic process	-6.25941	-3.75107	15/200	11720,11846,15109,15445,18478,52665,64385,67885,71761,76971,107747,110208,192166,234724,257635	Mat1a,Arg1,Hal,Hpd,Pah,Echdc1,Cyp4f14,Mtln,Amdhd1,Sult2a8,Aldh1l1,Pgd,Sardh,Tat,Sdsl
9_Member	GO Biological Processes	GO:0044282	small molecule catabolic process	-5.67475	-3.28421	18/314	11720,11846,13806,15109,15445,16828,18478,52665,64385,67885,71761,74246,76971,107747,110208,192166,234724,257635	Mat1a,Arg1,Eno1,Hal,Hpd,Ldha,Pah,Echdc1,Cyp4f14,Mtln,Amdhd1,Gale,Sult2a8,Aldh1l1,Pgd,Sardh,Tat,Sdsl
9_Member	GO Biological Processes	GO:0009063	cellular amino acid catabolic process	-4.82147	-2.6226	9/94	11720,11846,15109,15445,18478,71761,192166,234724,257635	Mat1a,Arg1,Hal,Hpd,Pah,Amdhd1,Sardh,Tat,Sdsl
9_Member	GO Biological Processes	GO:1901605	alpha-amino acid metabolic process	-4.75348	-2.5636	12/174	11720,11846,12012,12116,15445,18478,71761,107146,192166,227231,234724,257635	Mat1a,Arg1,Baat,Bhmt,Hpd,Pah,Amdhd1,Glyat,Sardh,Cps1,Tat,Sdsl
9_Member	GO Biological Processes	GO:0006520	cellular amino acid metabolic process	-4.44711	-2.30196	14/249	11720,11846,12012,12116,15109,15445,18478,71761,107146,192166,212933,227231,234724,257635	Mat1a,Arg1,Baat,Bhmt,Hal,Hpd,Pah,Amdhd1,Glyat,Sardh,Pm20d1,Cps1,Tat,Sdsl
9_Member	GO Biological Processes	GO:1901606	alpha-amino acid catabolic process	-3.72672	-1.70415	7/77	11720,11846,15445,18478,192166,234724,257635	Mat1a,Arg1,Hpd,Pah,Sardh,Tat,Sdsl
9_Member	GO Biological Processes	GO:0006559	L-phenylalanine catabolic process	-3.54285	-1.58086	3/9	15445,18478,234724	Hpd,Pah,Tat
9_Member	GO Biological Processes	GO:1902222	erythrose 4-phosphate/phosphoenolpyruvate family amino acid catabolic process	-3.54285	-1.58086	3/9	15445,18478,234724	Hpd,Pah,Tat
9_Member	GO Biological Processes	GO:0006558	L-phenylalanine metabolic process	-3.25963	-1.3686	3/11	15445,18478,234724	Hpd,Pah,Tat
9_Member	GO Biological Processes	GO:1902221	erythrose 4-phosphate/phosphoenolpyruvate family amino acid metabolic process	-3.25963	-1.3686	3/11	15445,18478,234724	Hpd,Pah,Tat
9_Member	GO Biological Processes	GO:0006570	tyrosine metabolic process	-2.83902	-1.04184	3/15	15445,18478,234724	Hpd,Pah,Tat
9_Member	GO Biological Processes	GO:0009074	aromatic amino acid family catabolic process	-2.75382	-0.967052	3/16	15445,18478,234724	Hpd,Pah,Tat
10_Summary	GO Biological Processes	GO:0035456	response to interferon-beta	-6.23228	-3.75107	9/64	15957,15959,20846,55932,69550,80876,236312,240327,246730	Ifit1,Ifit3,Stat1,Gbp3,Bst2,Ifitm2,Ifi209,Gm4951,Oas1a
10_Member	GO Biological Processes	GO:0035456	response to interferon-beta	-6.23228	-3.75107	9/64	15957,15959,20846,55932,69550,80876,236312,240327,246730	Ifit1,Ifit3,Stat1,Gbp3,Bst2,Ifitm2,Ifi209,Gm4951,Oas1a
10_Member	GO Biological Processes	GO:0035458	cellular response to interferon-beta	-5.65389	-3.27019	8/56	15957,15959,20846,55932,80876,236312,240327,246730	Ifit1,Ifit3,Stat1,Gbp3,Ifitm2,Ifi209,Gm4951,Oas1a
10_Member	GO Biological Processes	GO:0035455	response to interferon-alpha	-3.98184	-1.91813	5/31	15957,15959,69550,80876,246730	Ifit1,Ifit3,Bst2,Ifitm2,Oas1a
10_Member	GO Biological Processes	GO:0035457	cellular response to interferon-alpha	-2.53057	-0.776845	3/19	15957,15959,246730	Ifit1,Ifit3,Oas1a
11_Summary	GO Biological Processes	GO:0019637	organophosphate metabolic process	-5.49292	-3.13554	30/766	11806,11807,12012,13806,14104,14173,14433,14555,16592,17855,18708,21881,22169,23962,30924,60525,66113,67512,67800,68263,74246,76971,107146,107476,110208,116939,211347,226856,227231,246730,13884,20249,26459,66469,74754,83702,233549	Apoa1,Apoa2,Baat,Eno1,Fasn,Fgf2,Gapdh,Gpd1,Fabp5,Mvk,Pik3r1,Tkt,Cmpk2,Oasl2,Angptl3,Acss2,Apoa5,Agpat2,Dgat2,Pdhb,Gale,Sult2a8,Glyat,Acaca,Pgd,Pnpla3,Pank3,Lpgat1,Cps1,Oas1a,Ces1c,Scd1,Slc27a5,Prxl2b,Dhcr24,Akr1c6,Mogat2
11_Member	GO Biological Processes	GO:0019637	organophosphate metabolic process	-5.49292	-3.13554	30/766	11806,11807,12012,13806,14104,14173,14433,14555,16592,17855,18708,21881,22169,23962,30924,60525,66113,67512,67800,68263,74246,76971,107146,107476,110208,116939,211347,226856,227231,246730	Apoa1,Apoa2,Baat,Eno1,Fasn,Fgf2,Gapdh,Gpd1,Fabp5,Mvk,Pik3r1,Tkt,Cmpk2,Oasl2,Angptl3,Acss2,Apoa5,Agpat2,Dgat2,Pdhb,Gale,Sult2a8,Glyat,Acaca,Pgd,Pnpla3,Pank3,Lpgat1,Cps1,Oas1a
11_Member	GO Biological Processes	GO:0008610	lipid biosynthetic process	-4.70252	-2.52123	22/517	11806,11807,12012,13884,14104,14173,16592,17855,18708,20249,26459,60525,66113,66469,67512,67800,74754,83702,107476,116939,226856,233549	Apoa1,Apoa2,Baat,Ces1c,Fasn,Fgf2,Fabp5,Mvk,Pik3r1,Scd1,Slc27a5,Acss2,Apoa5,Prxl2b,Agpat2,Dgat2,Dhcr24,Akr1c6,Acaca,Pnpla3,Lpgat1,Mogat2
11_Member	GO Biological Processes	GO:0090407	organophosphate biosynthetic process	-3.55231	-1.58264	17/416	11806,11807,14173,16592,17855,18708,21881,22169,23962,60525,67512,68263,116939,211347,226856,227231,246730	Apoa1,Apoa2,Fgf2,Fabp5,Mvk,Pik3r1,Tkt,Cmpk2,Oasl2,Acss2,Agpat2,Pdhb,Pnpla3,Pank3,Lpgat1,Cps1,Oas1a
11_Member	GO Biological Processes	GO:0045017	glycerolipid biosynthetic process	-3.25587	-1.36702	10/182	11806,11807,14173,16592,18708,67512,67800,116939,226856,233549	Apoa1,Apoa2,Fgf2,Fabp5,Pik3r1,Agpat2,Dgat2,Pnpla3,Lpgat1,Mogat2
11_Member	GO Biological Processes	GO:0008654	phospholipid biosynthetic process	-2.33837	-0.629928	9/204	11806,11807,14173,16592,17855,18708,67512,116939,226856	Apoa1,Apoa2,Fgf2,Fabp5,Mvk,Pik3r1,Agpat2,Pnpla3,Lpgat1
12_Summary	GO Biological Processes	GO:0033865	nucleoside bisphosphate metabolic process	-5.27455	-2.9539	10/105	12012,14104,17855,60525,67800,68263,76971,107146,107476,211347,13806,14433,22139,23962,74246,246730,22169,227231,21881,11720,12116,12780,93673	Baat,Fasn,Mvk,Acss2,Dgat2,Pdhb,Sult2a8,Glyat,Acaca,Pank3,Eno1,Gapdh,Ttr,Oasl2,Gale,Oas1a,Cmpk2,Cps1,Tkt,Mat1a,Bhmt,Abcc2,Nat8f2
12_Member	GO Biological Processes	GO:0033865	nucleoside bisphosphate metabolic process	-5.27455	-2.9539	10/105	12012,14104,17855,60525,67800,68263,76971,107146,107476,211347	Baat,Fasn,Mvk,Acss2,Dgat2,Pdhb,Sult2a8,Glyat,Acaca,Pank3
12_Member	GO Biological Processes	GO:0033875	ribonucleoside bisphosphate metabolic process	-5.27455	-2.9539	10/105	12012,14104,17855,60525,67800,68263,76971,107146,107476,211347	Baat,Fasn,Mvk,Acss2,Dgat2,Pdhb,Sult2a8,Glyat,Acaca,Pank3
12_Member	GO Biological Processes	GO:0034032	purine nucleoside bisphosphate metabolic process	-5.27455	-2.9539	10/105	12012,14104,17855,60525,67800,68263,76971,107146,107476,211347	Baat,Fasn,Mvk,Acss2,Dgat2,Pdhb,Sult2a8,Glyat,Acaca,Pank3
12_Member	GO Biological Processes	GO:0072521	purine-containing compound metabolic process	-4.42743	-2.29062	16/317	12012,13806,14104,14433,17855,22139,23962,60525,67800,68263,74246,76971,107146,107476,211347,246730	Baat,Eno1,Fasn,Gapdh,Mvk,Ttr,Oasl2,Acss2,Dgat2,Pdhb,Gale,Sult2a8,Glyat,Acaca,Pank3,Oas1a
12_Member	GO Biological Processes	GO:0006637	acyl-CoA metabolic process	-4.36714	-2.23795	8/83	12012,14104,17855,60525,67800,68263,107146,107476	Baat,Fasn,Mvk,Acss2,Dgat2,Pdhb,Glyat,Acaca
12_Member	GO Biological Processes	GO:0035383	thioester metabolic process	-4.36714	-2.23795	8/83	12012,14104,17855,60525,67800,68263,107146,107476	Baat,Fasn,Mvk,Acss2,Dgat2,Pdhb,Glyat,Acaca
12_Member	GO Biological Processes	GO:0006163	purine nucleotide metabolic process	-4.22192	-2.10759	15/295	12012,13806,14104,14433,17855,23962,60525,67800,68263,74246,76971,107146,107476,211347,246730	Baat,Eno1,Fasn,Gapdh,Mvk,Oasl2,Acss2,Dgat2,Pdhb,Gale,Sult2a8,Glyat,Acaca,Pank3,Oas1a
12_Member	GO Biological Processes	GO:0006084	acetyl-CoA metabolic process	-3.98184	-1.91813	5/31	14104,17855,60525,68263,107476	Fasn,Mvk,Acss2,Pdhb,Acaca
12_Member	GO Biological Processes	GO:0055086	nucleobase-containing small molecule metabolic process	-3.80815	-1.76439	18/434	12012,13806,14104,14433,17855,22139,22169,23962,60525,67800,68263,74246,76971,107146,107476,211347,227231,246730	Baat,Eno1,Fasn,Gapdh,Mvk,Ttr,Cmpk2,Oasl2,Acss2,Dgat2,Pdhb,Gale,Sult2a8,Glyat,Acaca,Pank3,Cps1,Oas1a
12_Member	GO Biological Processes	GO:0009117	nucleotide metabolic process	-3.595	-1.60436	16/374	12012,13806,14104,14433,17855,22169,23962,60525,67800,68263,74246,76971,107146,107476,211347,246730	Baat,Eno1,Fasn,Gapdh,Mvk,Cmpk2,Oasl2,Acss2,Dgat2,Pdhb,Gale,Sult2a8,Glyat,Acaca,Pank3,Oas1a
12_Member	GO Biological Processes	GO:0006753	nucleoside phosphate metabolic process	-3.48039	-1.52604	16/383	12012,13806,14104,14433,17855,22169,23962,60525,67800,68263,74246,76971,107146,107476,211347,246730	Baat,Eno1,Fasn,Gapdh,Mvk,Cmpk2,Oasl2,Acss2,Dgat2,Pdhb,Gale,Sult2a8,Glyat,Acaca,Pank3,Oas1a
12_Member	GO Biological Processes	GO:0019693	ribose phosphate metabolic process	-3.43317	-1.4888	14/311	12012,13806,14104,14433,17855,21881,60525,67800,68263,74246,76971,107146,107476,211347	Baat,Eno1,Fasn,Gapdh,Mvk,Tkt,Acss2,Dgat2,Pdhb,Gale,Sult2a8,Glyat,Acaca,Pank3
12_Member	GO Biological Processes	GO:0009150	purine ribonucleotide metabolic process	-3.3529	-1.42547	13/280	12012,13806,14104,14433,17855,60525,67800,68263,74246,76971,107146,107476,211347	Baat,Eno1,Fasn,Gapdh,Mvk,Acss2,Dgat2,Pdhb,Gale,Sult2a8,Glyat,Acaca,Pank3
12_Member	GO Biological Processes	GO:0006790	sulfur compound metabolic process	-3.33671	-1.414	14/318	11720,12012,12116,12780,14104,17855,60525,67800,68263,76971,93673,107146,107476,227231	Mat1a,Baat,Bhmt,Abcc2,Fasn,Mvk,Acss2,Dgat2,Pdhb,Sult2a8,Nat8f2,Glyat,Acaca,Cps1
12_Member	GO Biological Processes	GO:0009259	ribonucleotide metabolic process	-3.08719	-1.23973	13/299	12012,13806,14104,14433,17855,60525,67800,68263,74246,76971,107146,107476,211347	Baat,Eno1,Fasn,Gapdh,Mvk,Acss2,Dgat2,Pdhb,Gale,Sult2a8,Glyat,Acaca,Pank3
13_Summary	GO Biological Processes	GO:0006091	generation of precursor metabolites and energy	-5.22876	-2.93651	17/305	12850,13077,13806,14433,14555,16828,21881,26459,53412,67885,68263,74185,74246,84682,107747,110208,232493,30924,67800,233549	Coq7,Cyp1a2,Eno1,Gapdh,Gpd1,Ldha,Tkt,Slc27a5,Ppp1r3c,Mtln,Pdhb,Gbe1,Gale,Cox4i2,Aldh1l1,Pgd,Gys2,Angptl3,Dgat2,Mogat2
13_Member	GO Biological Processes	GO:0006091	generation of precursor metabolites and energy	-5.22876	-2.93651	17/305	12850,13077,13806,14433,14555,16828,21881,26459,53412,67885,68263,74185,74246,84682,107747,110208,232493	Coq7,Cyp1a2,Eno1,Gapdh,Gpd1,Ldha,Tkt,Slc27a5,Ppp1r3c,Mtln,Pdhb,Gbe1,Gale,Cox4i2,Aldh1l1,Pgd,Gys2
13_Member	GO Biological Processes	GO:0015980	energy derivation by oxidation of organic compounds	-2.69322	-0.914956	10/216	12850,13077,14555,16828,53412,67885,68263,74185,84682,232493	Coq7,Cyp1a2,Gpd1,Ldha,Ppp1r3c,Mtln,Pdhb,Gbe1,Cox4i2,Gys2
13_Member	GO Biological Processes	GO:0005978	glycogen biosynthetic process	-2.60024	-0.836869	3/18	53412,74185,232493	Ppp1r3c,Gbe1,Gys2
13_Member	GO Biological Processes	GO:0009250	glucan biosynthetic process	-2.60024	-0.836869	3/18	53412,74185,232493	Ppp1r3c,Gbe1,Gys2
13_Member	GO Biological Processes	GO:0044262	cellular carbohydrate metabolic process	-2.09822	-0.456111	7/147	30924,53412,67800,74185,110208,232493,233549	Angptl3,Ppp1r3c,Dgat2,Gbe1,Pgd,Gys2,Mogat2
14_Summary	GO Biological Processes	GO:1900003	regulation of serine-type endopeptidase activity	-5.17845	-2.92306	4/9	11752,20701,20703,20704	Anxa8,Serpina1b,Serpina1d,Serpina1e
14_Member	GO Biological Processes	GO:1900003	regulation of serine-type endopeptidase activity	-5.17845	-2.92306	4/9	11752,20701,20703,20704	Anxa8,Serpina1b,Serpina1d,Serpina1e
14_Member	GO Biological Processes	GO:1900004	negative regulation of serine-type endopeptidase activity	-5.17845	-2.92306	4/9	11752,20701,20703,20704	Anxa8,Serpina1b,Serpina1d,Serpina1e
14_Member	GO Biological Processes	GO:1902571	regulation of serine-type peptidase activity	-5.17845	-2.92306	4/9	11752,20701,20703,20704	Anxa8,Serpina1b,Serpina1d,Serpina1e
14_Member	GO Biological Processes	GO:1902572	negative regulation of serine-type peptidase activity	-5.17845	-2.92306	4/9	11752,20701,20703,20704	Anxa8,Serpina1b,Serpina1d,Serpina1e
14_Member	GO Biological Processes	GO:0033986	response to methanol	-4.84005	-2.63244	3/4	20701,20703,20704	Serpina1b,Serpina1d,Serpina1e
14_Member	GO Biological Processes	GO:0046687	response to chromate	-4.44713	-2.30196	3/5	20701,20703,20704	Serpina1b,Serpina1d,Serpina1e
14_Member	GO Biological Processes	GO:0010288	response to lead ion	-3.03072	-1.20256	3/13	20701,20703,20704	Serpina1b,Serpina1d,Serpina1e
15_Summary	GO Biological Processes	GO:0005996	monosaccharide metabolic process	-5.03995	-2.79455	12/163	13806,14433,14555,16592,16828,18563,18708,68263,74246,110208,246730,100038628,30924,53412,67800,74185,232493,233549,235435,329828,17436	Eno1,Gapdh,Gpd1,Fabp5,Ldha,Pcx,Pik3r1,Pdhb,Gale,Pgd,Oas1a,Gm10768,Angptl3,Ppp1r3c,Dgat2,Gbe1,Gys2,Mogat2,Lctl,Myorg,Me1
15_Member	GO Biological Processes	GO:0005996	monosaccharide metabolic process	-5.03995	-2.79455	12/163	13806,14433,14555,16592,16828,18563,18708,68263,74246,110208,246730,100038628	Eno1,Gapdh,Gpd1,Fabp5,Ldha,Pcx,Pik3r1,Pdhb,Gale,Pgd,Oas1a,Gm10768
15_Member	GO Biological Processes	GO:0006006	glucose metabolic process	-5.02323	-2.78273	10/112	13806,14433,14555,16592,16828,18563,18708,68263,246730,100038628	Eno1,Gapdh,Gpd1,Fabp5,Ldha,Pcx,Pik3r1,Pdhb,Oas1a,Gm10768
15_Member	GO Biological Processes	GO:0005975	carbohydrate metabolic process	-4.96051	-2.73442	20/424	13806,14433,14555,16592,16828,18563,18708,30924,53412,67800,68263,74185,74246,110208,232493,233549,235435,246730,329828,100038628	Eno1,Gapdh,Gpd1,Fabp5,Ldha,Pcx,Pik3r1,Angptl3,Ppp1r3c,Dgat2,Pdhb,Gbe1,Gale,Pgd,Gys2,Mogat2,Lctl,Oas1a,Myorg,Gm10768
15_Member	GO Biological Processes	GO:0019318	hexose metabolic process	-4.78936	-2.59512	11/145	13806,14433,14555,16592,16828,18563,18708,68263,74246,246730,100038628	Eno1,Gapdh,Gpd1,Fabp5,Ldha,Pcx,Pik3r1,Pdhb,Gale,Oas1a,Gm10768
15_Member	GO Biological Processes	GO:0006090	pyruvate metabolic process	-3.98909	-1.91813	7/70	13806,14433,16828,17436,18563,68263,74246	Eno1,Gapdh,Ldha,Me1,Pcx,Pdhb,Gale
15_Member	GO Biological Processes	GO:0016051	carbohydrate biosynthetic process	-3.79176	-1.75109	8/100	14433,14555,18563,53412,74185,110208,232493,100038628	Gapdh,Gpd1,Pcx,Ppp1r3c,Gbe1,Pgd,Gys2,Gm10768
15_Member	GO Biological Processes	GO:0046364	monosaccharide biosynthetic process	-3.6056	-1.61161	5/37	14433,14555,18563,110208,100038628	Gapdh,Gpd1,Pcx,Pgd,Gm10768
15_Member	GO Biological Processes	GO:0006094	gluconeogenesis	-3.12993	-1.27851	4/27	14433,14555,18563,100038628	Gapdh,Gpd1,Pcx,Gm10768
15_Member	GO Biological Processes	GO:0019319	hexose biosynthetic process	-2.95219	-1.12967	4/30	14433,14555,18563,100038628	Gapdh,Gpd1,Pcx,Gm10768
16_Summary	GO Biological Processes	GO:0010035	response to inorganic substance	-4.87232	-2.65092	22/504	12389,12780,12955,13077,13829,14080,14265,14433,15216,16952,18391,20701,20703,20704,22065,50765,84506,99571,110135,227231,234724,237253	Cav1,Abcc2,Cryab,Cyp1a2,Dmtn,Fabp1,Fmr1,Gapdh,Hfe,Anxa1,Sigmar1,Serpina1b,Serpina1d,Serpina1e,Trpc3,Tfr2,Hamp,Fgg,Fgb,Cps1,Tat,Lrp11
16_Member	GO Biological Processes	GO:0010035	response to inorganic substance	-4.87232	-2.65092	22/504	12389,12780,12955,13077,13829,14080,14265,14433,15216,16952,18391,20701,20703,20704,22065,50765,84506,99571,110135,227231,234724,237253	Cav1,Abcc2,Cryab,Cyp1a2,Dmtn,Fabp1,Fmr1,Gapdh,Hfe,Anxa1,Sigmar1,Serpina1b,Serpina1d,Serpina1e,Trpc3,Tfr2,Hamp,Fgg,Fgb,Cps1,Tat,Lrp11
16_Member	GO Biological Processes	GO:0010038	response to metal ion	-3.69625	-1.68821	14/293	12389,12780,13077,13829,15216,20701,20703,20704,22065,50765,84506,99571,110135,234724	Cav1,Abcc2,Cyp1a2,Dmtn,Hfe,Serpina1b,Serpina1d,Serpina1e,Trpc3,Tfr2,Hamp,Fgg,Fgb,Tat
17_Summary	GO Biological Processes	GO:0002719	negative regulation of cytokine production involved in immune response	-4.45373	-2.30196	5/25	11806,11807,11846,15216,69550,11601,12505,12608,13829,13844,16644,16852,16859,16952,18708,93673,99571,17174	Apoa1,Apoa2,Arg1,Hfe,Bst2,Angpt2,Cd44,Cebpb,Dmtn,Ephb2,Kng1,Lgals1,Lgals9,Anxa1,Pik3r1,Nat8f2,Fgg,Masp1
17_Member	GO Biological Processes	GO:0002719	negative regulation of cytokine production involved in immune response	-4.45373	-2.30196	5/25	11806,11807,11846,15216,69550	Apoa1,Apoa2,Arg1,Hfe,Bst2
17_Member	GO Biological Processes	GO:0007162	negative regulation of cell adhesion	-3.93484	-1.88168	15/313	11601,11806,11846,12505,12608,13829,13844,15216,16644,16852,16859,16952,18708,93673,99571	Angpt2,Apoa1,Arg1,Cd44,Cebpb,Dmtn,Ephb2,Hfe,Kng1,Lgals1,Lgals9,Anxa1,Pik3r1,Nat8f2,Fgg
17_Member	GO Biological Processes	GO:0002701	negative regulation of production of molecular mediator of immune response	-3.54981	-1.58264	5/38	11806,11807,11846,15216,69550	Apoa1,Apoa2,Arg1,Hfe,Bst2
17_Member	GO Biological Processes	GO:0002698	negative regulation of immune effector process	-3.02372	-1.19933	8/130	11806,11807,11846,15216,16859,16952,17174,69550	Apoa1,Apoa2,Arg1,Hfe,Lgals9,Anxa1,Masp1,Bst2
17_Member	GO Biological Processes	GO:0046636	negative regulation of alpha-beta T cell activation	-2.36691	-0.646851	4/43	12505,15216,16859,16952	Cd44,Hfe,Lgals9,Anxa1
17_Member	GO Biological Processes	GO:0022408	negative regulation of cell-cell adhesion	-2.28399	-0.597898	9/208	11806,11846,12505,12608,15216,16859,16952,18708,99571	Apoa1,Arg1,Cd44,Cebpb,Hfe,Lgals9,Anxa1,Pik3r1,Fgg
18_Summary	GO Biological Processes	GO:0006642	triglyceride mobilization	-4.1511	-2.04758	3/6	11814,26459,238055,11807,67800,21835	Apoc3,Slc27a5,Apob,Apoa2,Dgat2,Thrsp
18_Member	GO Biological Processes	GO:0006642	triglyceride mobilization	-4.1511	-2.04758	3/6	11814,26459,238055	Apoc3,Slc27a5,Apob
18_Member	GO Biological Processes	GO:0034381	plasma lipoprotein particle clearance	-3.56544	-1.58775	4/21	11807,11814,67800,238055	Apoa2,Apoc3,Dgat2,Apob
18_Member	GO Biological Processes	GO:0010866	regulation of triglyceride biosynthetic process	-2.23541	-0.561403	3/24	11814,21835,67800	Apoc3,Thrsp,Dgat2
19_Summary	GO Biological Processes	GO:0055091	phospholipid homeostasis	-4.05595	-1.97006	4/16	11806,27413,30924,380712,12389,67800	Apoa1,Abcb11,Angptl3,Tlcd2,Cav1,Dgat2
19_Member	GO Biological Processes	GO:0055091	phospholipid homeostasis	-4.05595	-1.97006	4/16	11806,27413,30924,380712	Apoa1,Abcb11,Angptl3,Tlcd2
19_Member	GO Biological Processes	GO:0019915	lipid storage	-2.33075	-0.626587	4/44	11806,12389,30924,67800	Apoa1,Cav1,Angptl3,Dgat2
20_Summary	GO Biological Processes	GO:0048771	tissue remodeling	-3.98091	-1.91813	9/120	11601,12018,12389,16000,16011,54485,78688,109901,121021,12505,12955,14080,74754,17314,20846	Angpt2,Bak1,Cav1,Igf1,Igfbp5,Dll4,Nol3,Cela1,Cspg4,Cd44,Cryab,Fabp1,Dhcr24,Mgmt,Stat1
20_Member	GO Biological Processes	GO:0048771	tissue remodeling	-3.98091	-1.91813	9/120	11601,12018,12389,16000,16011,54485,78688,109901,121021	Angpt2,Bak1,Cav1,Igf1,Igfbp5,Dll4,Nol3,Cela1,Cspg4
20_Member	GO Biological Processes	GO:0001974	blood vessel remodeling	-3.15727	-1.29167	5/46	11601,12018,16000,54485,78688	Angpt2,Bak1,Igf1,Dll4,Nol3
20_Member	GO Biological Processes	GO:0043154	negative regulation of cysteine-type endopeptidase activity involved in apoptotic process	-2.71625	-0.934605	6/84	12505,12955,14080,16000,74754,78688	Cd44,Cryab,Fabp1,Igf1,Dhcr24,Nol3
20_Member	GO Biological Processes	GO:2000117	negative regulation of cysteine-type endopeptidase activity	-2.47013	-0.727402	6/94	12505,12955,14080,16000,74754,78688	Cd44,Cryab,Fabp1,Igf1,Dhcr24,Nol3
20_Member	GO Biological Processes	GO:0043281	regulation of cysteine-type endopeptidase activity involved in apoptotic process	-2.25736	-0.576682	9/210	12018,12505,12955,14080,16000,17314,20846,74754,78688	Bak1,Cd44,Cryab,Fabp1,Igf1,Mgmt,Stat1,Dhcr24,Nol3

## Sheet: KEGG_Up_eWAT
GroupID	Category	Term	Description	LogP	Log(q-value)	InTerm_InList	Genes	Symbols
1_Summary	KEGG Pathway	mmu05412	Arrhythmogenic right ventricular cardiomyopathy	-3.48257	-0.952375	9/77	12289,12295,16398,16399,16400,16842,109620,192897,216033	Cacna1d,Cacnb1,Itga2,Itga2b,Itga3,Lef1,Dsp,Itgb4,Ctnna3
1_Member	KEGG Pathway	mmu05412	Arrhythmogenic right ventricular cardiomyopathy	-3.48257	-0.952375	9/77	12289,12295,16398,16399,16400,16842,109620,192897,216033	Cacna1d,Cacnb1,Itga2,Itga2b,Itga3,Lef1,Dsp,Itgb4,Ctnna3
2_Summary	KEGG Pathway	mmu04512	ECM-receptor interaction	-2.44868	-0.219513	8/88	16398,16399,16400,16782,21826,68553,192897,329872	Itga2,Itga2b,Itga3,Lamc2,Thbs2,Col6a4,Itgb4,Frem1
2_Member	KEGG Pathway	mmu04512	ECM-receptor interaction	-2.44868	-0.219513	8/88	16398,16399,16400,16782,21826,68553,192897,329872	Itga2,Itga2b,Itga3,Lamc2,Thbs2,Col6a4,Itgb4,Frem1

## Sheet: KEGG_Down_eWAT
GroupID	Category	Term	Description	LogP	Log(q-value)	InTerm_InList	Genes	Symbols
1_Summary	KEGG Pathway	mmu04610	Complement and coagulation cascades	-13.1962	-10.666	17/93	11905,12263,14058,14061,15139,15160,16644,17174,20700,20701,20703,20704,21824,58992,99571,110135,545366	Serpinc1,C2,F10,F2,Hc,Serpind1,Kng1,Masp1,Serpina1a,Serpina1b,Serpina1d,Serpina1e,Thbd,F12,Fgg,Fgb,Cfhr2
1_Member	KEGG Pathway	mmu04610	Complement and coagulation cascades	-13.1962	-10.666	17/93	11905,12263,14058,14061,15139,15160,16644,17174,20700,20701,20703,20704,21824,58992,99571,110135,545366	Serpinc1,C2,F10,F2,Hc,Serpind1,Kng1,Masp1,Serpina1a,Serpina1b,Serpina1d,Serpina1e,Thbd,F12,Fgg,Fgb,Cfhr2
2_Summary	KEGG Pathway	mmu01230	Biosynthesis of amino acids	-6.42238	-4.32286	10/79	11720,11846,13806,14433,18478,18563,21881,76282,227231,257635,17436,60525,68263,110208	Mat1a,Arg1,Eno1,Gapdh,Pah,Pcx,Tkt,Gpt,Cps1,Sdsl,Me1,Acss2,Pdhb,Pgd
2_Member	KEGG Pathway	mmu01230	Biosynthesis of amino acids	-6.42238	-4.32286	10/79	11720,11846,13806,14433,18478,18563,21881,76282,227231,257635	Mat1a,Arg1,Eno1,Gapdh,Pah,Pcx,Tkt,Gpt,Cps1,Sdsl
2_Member	KEGG Pathway	mmu01200	Carbon metabolism	-5.54585	-3.7938	11/121	13806,14433,17436,18563,21881,60525,68263,76282,110208,227231,257635	Eno1,Gapdh,Me1,Pcx,Tkt,Acss2,Pdhb,Gpt,Pgd,Cps1,Sdsl
2_Member	KEGG Pathway	mmu00220	Arginine biosynthesis	-2.46494	-1.39714	3/20	11846,76282,227231	Arg1,Gpt,Cps1
3_Summary	KEGG Pathway	mmu04976	Bile secretion	-6.37594	-4.32286	11/100	12012,12780,20493,22238,26459,27413,28253,76971,100727,231396,232975	Baat,Abcc2,Slc10a1,Ugt2b5,Slc27a5,Abcb11,Slco1b2,Sult2a8,Ugt2b34,Ugt2b36,Atp1a3
3_Member	KEGG Pathway	mmu04976	Bile secretion	-6.37594	-4.32286	11/100	12012,12780,20493,22238,26459,27413,28253,76971,100727,231396,232975	Baat,Abcc2,Slc10a1,Ugt2b5,Slc27a5,Abcb11,Slco1b2,Sult2a8,Ugt2b34,Ugt2b36,Atp1a3
4_Summary	KEGG Pathway	mmu04979	Cholesterol metabolism	-6.11143	-4.18329	8/49	11806,11807,11814,11818,27413,30924,238055,624219,14080,16592,17436,20249,26459,66113	Apoa1,Apoa2,Apoc3,Apoh,Abcb11,Angptl3,Apob,Angptl8,Fabp1,Fabp5,Me1,Scd1,Slc27a5,Apoa5
4_Member	KEGG Pathway	mmu04979	Cholesterol metabolism	-6.11143	-4.18329	8/49	11806,11807,11814,11818,27413,30924,238055,624219	Apoa1,Apoa2,Apoc3,Apoh,Abcb11,Angptl3,Apob,Angptl8
4_Member	KEGG Pathway	mmu03320	PPAR signaling pathway	-5.01578	-3.33068	9/89	11806,11807,11814,14080,16592,17436,20249,26459,66113	Apoa1,Apoa2,Apoc3,Fabp1,Fabp5,Me1,Scd1,Slc27a5,Apoa5
5_Summary	KEGG Pathway	mmu00360	Phenylalanine metabolism	-5.97872	-4.14749	6/23	15445,18478,67689,107146,234724,621603,12850	Hpd,Pah,Aldh3b1,Glyat,Tat,Aldh3b2,Coq7
5_Member	KEGG Pathway	mmu00360	Phenylalanine metabolism	-5.97872	-4.14749	6/23	15445,18478,67689,107146,234724,621603	Hpd,Pah,Aldh3b1,Glyat,Tat,Aldh3b2
5_Member	KEGG Pathway	mmu00130	Ubiquinone and other terpenoid-quinone biosynthesis	-3.25963	-1.9847	3/11	12850,15445,234724	Coq7,Hpd,Tat
5_Member	KEGG Pathway	mmu00350	Tyrosine metabolism	-2.48166	-1.39862	4/40	15445,67689,234724,621603	Hpd,Aldh3b1,Tat,Aldh3b2
6_Summary	KEGG Pathway	mmu00140	Steroid hormone biosynthesis	-4.89766	-3.27056	9/92	13077,13095,13101,13105,13112,22238,100727,226105,231396,76971,54150,67689,621603,14173,18708,26427,54485	Cyp1a2,Cyp2c29,Cyp2d10,Cyp2d9,Cyp3a11,Ugt2b5,Ugt2b34,Cyp2c70,Ugt2b36,Sult2a8,Rdh7,Aldh3b1,Aldh3b2,Fgf2,Pik3r1,Creb3l1,Dll4
6_Member	KEGG Pathway	mmu00140	Steroid hormone biosynthesis	-4.89766	-3.27056	9/92	13077,13095,13101,13105,13112,22238,100727,226105,231396	Cyp1a2,Cyp2c29,Cyp2d10,Cyp2d9,Cyp3a11,Ugt2b5,Ugt2b34,Cyp2c70,Ugt2b36
6_Member	KEGG Pathway	mmu05204	Chemical carcinogenesis - DNA adducts	-4.32947	-2.82184	8/84	13077,13095,13112,22238,76971,100727,226105,231396	Cyp1a2,Cyp2c29,Cyp3a11,Ugt2b5,Sult2a8,Ugt2b34,Cyp2c70,Ugt2b36
6_Member	KEGG Pathway	mmu00830	Retinol metabolism	-3.88421	-2.51884	8/97	13077,13095,13112,22238,54150,100727,226105,231396	Cyp1a2,Cyp2c29,Cyp3a11,Ugt2b5,Rdh7,Ugt2b34,Cyp2c70,Ugt2b36
6_Member	KEGG Pathway	mmu00980	Metabolism of xenobiotics by cytochrome P450	-3.87295	-2.51884	7/73	13077,22238,67689,76971,100727,231396,621603	Cyp1a2,Ugt2b5,Aldh3b1,Sult2a8,Ugt2b34,Ugt2b36,Aldh3b2
6_Member	KEGG Pathway	mmu00982	Drug metabolism - cytochrome P450	-3.09679	-1.88881	6/71	13077,22238,67689,100727,231396,621603	Cyp1a2,Ugt2b5,Aldh3b1,Ugt2b34,Ugt2b36,Aldh3b2
6_Member	KEGG Pathway	mmu00591	Linoleic acid metabolism	-2.13251	-1.15862	4/50	13077,13095,13112,226105	Cyp1a2,Cyp2c29,Cyp3a11,Cyp2c70
6_Member	KEGG Pathway	mmu05207	Chemical carcinogenesis - receptor activation	-2.0688	-1.11838	9/225	13077,13112,14173,18708,22238,26427,54485,100727,231396	Cyp1a2,Cyp3a11,Fgf2,Pik3r1,Ugt2b5,Creb3l1,Dll4,Ugt2b34,Ugt2b36
7_Summary	KEGG Pathway	mmu04974	Protein digestion and absorption	-4.33787	-2.82184	9/108	12819,12825,12826,12827,12833,12834,12835,53867,232975,12505,16419,12018,15018,18708,20846,23962,26427,110558,231655,100038882,11601,14173,16000,66066,232493,12389,21824	Col15a1,Col3a1,Col4a1,Col4a2,Col6a1,Col6a2,Col6a3,Col5a3,Atp1a3,Cd44,Itgb5,Bak1,H2-Q7,Pik3r1,Stat1,Oasl2,Creb3l1,H2-Q9,Oasl1,Isg15,Angpt2,Fgf2,Igf1,Gng11,Gys2,Cav1,Thbd
7_Member	KEGG Pathway	mmu04974	Protein digestion and absorption	-4.33787	-2.82184	9/108	12819,12825,12826,12827,12833,12834,12835,53867,232975	Col15a1,Col3a1,Col4a1,Col4a2,Col6a1,Col6a2,Col6a3,Col5a3,Atp1a3
7_Member	KEGG Pathway	mmu04512	ECM-receptor interaction	-3.36784	-2.04176	7/88	12505,12826,12827,12833,12834,12835,16419	Cd44,Col4a1,Col4a2,Col6a1,Col6a2,Col6a3,Itgb5
7_Member	KEGG Pathway	mmu05165	Human papillomavirus infection	-3.2604	-1.9847	15/362	12018,12826,12827,12833,12834,12835,15018,16419,18708,20846,23962,26427,110558,231655,100038882	Bak1,Col4a1,Col4a2,Col6a1,Col6a2,Col6a3,H2-Q7,Itgb5,Pik3r1,Stat1,Oasl2,Creb3l1,H2-Q9,Oasl1,Isg15
7_Member	KEGG Pathway	mmu04151	PI3K-Akt signaling pathway	-2.39052	-1.34133	13/359	11601,12826,12827,12833,12834,12835,14173,16000,16419,18708,26427,66066,232493	Angpt2,Col4a1,Col4a2,Col6a1,Col6a2,Col6a3,Fgf2,Igf1,Itgb5,Pik3r1,Creb3l1,Gng11,Gys2
7_Member	KEGG Pathway	mmu04510	Focal adhesion	-2.38016	-1.34133	9/201	12389,12826,12827,12833,12834,12835,16000,16419,18708	Cav1,Col4a1,Col4a2,Col6a1,Col6a2,Col6a3,Igf1,Itgb5,Pik3r1
7_Member	KEGG Pathway	mmu04933	AGE-RAGE signaling pathway in diabetic complications	-2.31678	-1.29173	6/101	12825,12826,12827,18708,20846,21824	Col3a1,Col4a1,Col4a2,Pik3r1,Stat1,Thbd
8_Summary	KEGG Pathway	mmu04975	Fat digestion and absorption	-4.31064	-2.82184	6/43	11806,14080,67512,67800,233549,238055	Apoa1,Fabp1,Agpat2,Dgat2,Mogat2,Apob
8_Member	KEGG Pathway	mmu04975	Fat digestion and absorption	-4.31064	-2.82184	6/43	11806,14080,67512,67800,233549,238055	Apoa1,Fabp1,Agpat2,Dgat2,Mogat2,Apob
9_Summary	KEGG Pathway	mmu00620	Pyruvate metabolism	-4.2526	-2.80159	6/44	16828,17436,18563,60525,68263,107476,52665,20526,26427,232493	Ldha,Me1,Pcx,Acss2,Pdhb,Acaca,Echdc1,Slc2a2,Creb3l1,Gys2
9_Member	KEGG Pathway	mmu00620	Pyruvate metabolism	-4.2526	-2.80159	6/44	16828,17436,18563,60525,68263,107476	Ldha,Me1,Pcx,Acss2,Pdhb,Acaca
9_Member	KEGG Pathway	mmu00640	Propanoate metabolism	-2.89746	-1.70968	4/31	16828,52665,60525,107476	Ldha,Echdc1,Acss2,Acaca
9_Member	KEGG Pathway	mmu04922	Glucagon signaling pathway	-2.25518	-1.24349	6/104	16828,20526,26427,68263,107476,232493	Ldha,Slc2a2,Creb3l1,Pdhb,Acaca,Gys2
10_Summary	KEGG Pathway	mmu00010	Glycolysis / Gluconeogenesis	-4.11133	-2.69508	7/67	13806,14433,16828,60525,67689,68263,621603,11601,16000,18708	Eno1,Gapdh,Ldha,Acss2,Aldh3b1,Pdhb,Aldh3b2,Angpt2,Igf1,Pik3r1
10_Member	KEGG Pathway	mmu00010	Glycolysis / Gluconeogenesis	-4.11133	-2.69508	7/67	13806,14433,16828,60525,67689,68263,621603	Eno1,Gapdh,Ldha,Acss2,Aldh3b1,Pdhb,Aldh3b2
10_Member	KEGG Pathway	mmu04066	HIF-1 signaling pathway	-2.70373	-1.58851	7/114	11601,13806,14433,16000,16828,18708,68263	Angpt2,Eno1,Gapdh,Igf1,Ldha,Pik3r1,Pdhb
11_Summary	KEGG Pathway	mmu00340	Histidine metabolism	-3.19429	-1.94285	4/26	15109,67689,71761,621603	Hal,Aldh3b1,Amdhd1,Aldh3b2
11_Member	KEGG Pathway	mmu00340	Histidine metabolism	-3.19429	-1.94285	4/26	15109,67689,71761,621603	Hal,Aldh3b1,Amdhd1,Aldh3b2
12_Summary	KEGG Pathway	mmu04152	AMPK signaling pathway	-3.1124	-1.88881	8/126	14104,16000,18708,20249,20528,26427,107476,232493,20526,26459,53412	Fasn,Igf1,Pik3r1,Scd1,Slc2a4,Creb3l1,Acaca,Gys2,Slc2a2,Slc27a5,Ppp1r3c
12_Member	KEGG Pathway	mmu04152	AMPK signaling pathway	-3.1124	-1.88881	8/126	14104,16000,18708,20249,20528,26427,107476,232493	Fasn,Igf1,Pik3r1,Scd1,Slc2a4,Creb3l1,Acaca,Gys2
12_Member	KEGG Pathway	mmu04931	Insulin resistance	-2.7927	-1.64363	7/110	18708,20526,20528,26427,26459,53412,232493	Pik3r1,Slc2a2,Slc2a4,Creb3l1,Slc27a5,Ppp1r3c,Gys2
13_Summary	KEGG Pathway	mmu00270	Cysteine and methionine metabolism	-2.87458	-1.70611	5/53	11720,12116,16828,234724,257635	Mat1a,Bhmt,Ldha,Tat,Sdsl
13_Member	KEGG Pathway	mmu00270	Cysteine and methionine metabolism	-2.87458	-1.70611	5/53	11720,12116,16828,234724,257635	Mat1a,Bhmt,Ldha,Tat,Sdsl
14_Summary	KEGG Pathway	mmu05171	Coronavirus disease - COVID-19	-2.77589	-1.64363	11/247	12263,14061,15139,17174,18708,20846,99571,110135,246728,246730,100038882,12018,70192,319642	C2,F2,Hc,Masp1,Pik3r1,Stat1,Fgg,Fgb,Oas2,Oas1a,Isg15,Bak1,Cd209g,Rab9b
14_Member	KEGG Pathway	mmu05171	Coronavirus disease - COVID-19	-2.77589	-1.64363	11/247	12263,14061,15139,17174,18708,20846,99571,110135,246728,246730,100038882	C2,F2,Hc,Masp1,Pik3r1,Stat1,Fgg,Fgb,Oas2,Oas1a,Isg15
14_Member	KEGG Pathway	mmu05162	Measles	-2.1138	-1.1518	7/146	12018,18708,20846,70192,246728,246730,319642	Bak1,Pik3r1,Stat1,Cd209g,Oas2,Oas1a,Rab9b
15_Summary	KEGG Pathway	mmu01240	Biosynthesis of cofactors	-2.59264	-1.49381	8/152	11720,12850,15445,22169,22238,100727,211347,231396	Mat1a,Coq7,Hpd,Cmpk2,Ugt2b5,Ugt2b34,Pank3,Ugt2b36
15_Member	KEGG Pathway	mmu01240	Biosynthesis of cofactors	-2.59264	-1.49381	8/152	11720,12850,15445,22169,22238,100727,211347,231396	Mat1a,Coq7,Hpd,Cmpk2,Ugt2b5,Ugt2b34,Pank3,Ugt2b36
16_Summary	KEGG Pathway	mmu04918	Thyroid hormone synthesis	-2.23929	-1.24057	5/74	11657,11889,22139,26427,232975	Alb,Asgr1,Ttr,Creb3l1,Atp1a3
16_Member	KEGG Pathway	mmu04918	Thyroid hormone synthesis	-2.23929	-1.24057	5/74	11657,11889,22139,26427,232975	Alb,Asgr1,Ttr,Creb3l1,Atp1a3
17_Summary	KEGG Pathway	mmu04936	Alcoholic liver disease	-2.19394	-1.2078	7/141	12263,14080,14104,15139,16803,20249,107476	C2,Fabp1,Fasn,Hc,Lbp,Scd1,Acaca
17_Member	KEGG Pathway	mmu04936	Alcoholic liver disease	-2.19394	-1.2078	7/141	12263,14080,14104,15139,16803,20249,107476	C2,Fabp1,Fasn,Hc,Lbp,Scd1,Acaca

## Sheet: GO_BP_Up_QU
GroupID	Category	Term	Description	LogP	Log(q-value)	InTerm_InList	Genes	Symbols
1_Summary	GO Biological Processes	GO:0043065	positive regulation of apoptotic process	-4.45643	-0.530159	5/606	17872,18124,67731,71839,330723	Ppp1r15a,Nr4a3,Fbxo32,Osgin1,Htra4
1_Member	GO Biological Processes	GO:0043065	positive regulation of apoptotic process	-4.45643	-0.530159	5/606	17872,18124,67731,71839,330723	Ppp1r15a,Nr4a3,Fbxo32,Osgin1,Htra4
1_Member	GO Biological Processes	GO:0043068	positive regulation of programmed cell death	-4.41901	-0.530159	5/617	17872,18124,67731,71839,330723	Ppp1r15a,Nr4a3,Fbxo32,Osgin1,Htra4
1_Member	GO Biological Processes	GO:0010942	positive regulation of cell death	-4.19024	-0.477473	5/689	17872,18124,67731,71839,330723	Ppp1r15a,Nr4a3,Fbxo32,Osgin1,Htra4
2_Summary	GO Biological Processes	GO:0032870	cellular response to hormone stimulus	-2.65798	0	3/396	18124,67731,103988,18712	Nr4a3,Fbxo32,Gck,Pim1
2_Member	GO Biological Processes	GO:0032870	cellular response to hormone stimulus	-2.65798	0	3/396	18124,67731,103988	Nr4a3,Fbxo32,Gck
2_Member	GO Biological Processes	GO:0071407	cellular response to organic cyclic compound	-2.41639	0	3/482	18124,18712,67731	Nr4a3,Pim1,Fbxo32
2_Member	GO Biological Processes	GO:0009725	response to hormone	-2.13139	0	3/610	18124,67731,103988	Nr4a3,Fbxo32,Gck

## Sheet: GO_BP_Down_QU
GroupID	Category	Term	Description	LogP	Log(q-value)	InTerm_InList	Genes	Symbols
1_Summary	GO Biological Processes	GO:0021549	cerebellum development	-2.85319	0	3/111	12501,14130,78286,12825,223701,320844	Cd3e,Fcgr2b,Nav2,Col3a1,Mrtfa,Amigo3
1_Member	GO Biological Processes	GO:0021549	cerebellum development	-2.85319	0	3/111	12501,14130,78286	Cd3e,Fcgr2b,Nav2
1_Member	GO Biological Processes	GO:0007420	brain development	-2.716	0	6/666	12501,12825,14130,78286,223701,320844	Cd3e,Col3a1,Fcgr2b,Nav2,Mrtfa,Amigo3
1_Member	GO Biological Processes	GO:0022037	metencephalon development	-2.70547	0	3/125	12501,14130,78286	Cd3e,Fcgr2b,Nav2
1_Member	GO Biological Processes	GO:0060322	head development	-2.53458	0	6/724	12501,12825,14130,78286,223701,320844	Cd3e,Col3a1,Fcgr2b,Nav2,Mrtfa,Amigo3
1_Member	GO Biological Processes	GO:0030902	hindbrain development	-2.30779	0	3/173	12501,14130,78286	Cd3e,Fcgr2b,Nav2
2_Summary	GO Biological Processes	GO:0050777	negative regulation of immune response	-2.20143	0	3/189	12825,14130,434341	Col3a1,Fcgr2b,Nlrc5
2_Member	GO Biological Processes	GO:0050777	negative regulation of immune response	-2.20143	0	3/189	12825,14130,434341	Col3a1,Fcgr2b,Nlrc5
3_Summary	GO Biological Processes	GO:0006936	muscle contraction	-2.17638	0	3/193	12373,26399,242702	Casq2,Map2k6,Myom3
3_Member	GO Biological Processes	GO:0006936	muscle contraction	-2.17638	0	3/193	12373,26399,242702	Casq2,Map2k6,Myom3
