# Supplementary material for: Transcriptome Analysis of Multiple Metabolic Tissues in High-Salt Diet–Fed Mice
Source: Front Endocrinol (Lausanne). 2022 May 17;13:887843. doi: 10.3389/fendo.2022.887843 (PMC9152432; doi:10.3389/fendo.2022.887843)
Supplement: Supplementary file 8 [file Table_5.xlsx]

## Sheet: Liver
Gene	log2FoldChange	pvalue	padj
Scpep1	1.24079	0.00348484	0.0494643
Pzp	1.26086	0.00255339	0.0416579
Mbl2	1.40885	0.00184309	0.0354459
Manf	1.41869	0.00339858	0.0489654
Sdf2	1.42285	0.00224354	0.0393346
Igfbp4	1.4305	0.00136432	0.0303468
Erlec1	1.47261	0.00290369	0.045482
Cfi	1.47579	0.00116888	0.0278236
Ddrgk1	1.47765	0.000306245	0.012941
Dnase2b	1.488	0.00322955	0.0477986
Twsg1	1.52623	0.00136741	0.0303468
Fgg	1.54608	0.000724652	0.0215339
Itih2	1.55388	0.00127753	0.0295589
Clu	1.55401	0.00109115	0.0266622
Mreg	1.56972	0.00109436	0.02667
Plg	1.57365	6.70173e-05	0.00482315
Hsd17b13	1.59042	2.55907e-05	0.00274118
Agt	1.66827	0.000908984	0.024062
Hsd17b11	1.79003	0.000899813	0.0240263
Ahsg	1.81371	0.000598438	0.0197592
Serpina3k	1.86696	0.000876087	0.0236672
Apom	1.99704	3.33271e-06	0.000713785
Serpine2	2.02386	0.000731464	0.0216664
Rbp4	2.12622	8.38833e-06	0.00125942
Crp	2.17073	1.05644e-05	0.00145253
Ctsl	2.19424	7.78942e-06	0.00123717
Pla2g12a	2.45083	8.32836e-08	3.65337e-05
Igfbp2	2.58286	3.03721e-06	0.000713785
Serpina7	5.08984	3.43496e-18	7.9107e-15
Ptgds	-5.10026	9.50347e-14	1.4591e-10
Pcsk9	-2.73464	3.49707e-09	2.14766e-06
Dnase1l2	-2.3866	0.000476783	0.016828
Nid2	-2.17466	0.000253277	0.0114372
Tuft1	-2.17001	0.000353491	0.0139679
Inhba	-2.14535	4.79386e-06	0.000865903
Cd5l	-2.03492	1.90869e-05	0.00222567
4930503L19Rik	-1.80044	0.00185868	0.035597
Kcp	-1.75896	0.000116241	0.00699878
Col5a3	-1.75252	3.24553e-05	0.00314714
Lama3	-1.61966	0.00260486	0.042321
Tsku	-1.53973	0.000355297	0.0139679
Fut11	-1.53339	0.0030371	0.0464747
Col3a1	-1.48425	0.000932646	0.0244409
Adamts10	-1.4388	0.00345209	0.0491509

## Sheet: eWAT
Gene	log2FoldChange	pvalue	padj
Serpina1e	-5.57616	7.86177e-15	1.67523e-11
Kng1	-5.27506	9.11706e-10	2.7198e-07
Mug2	-5.13699	1.4857e-05	0.000829991
Apoa1	-5.00623	1.14602e-10	5.05887e-08
Ahsg	-4.79446	3.48063e-12	2.59585e-09
F2	-4.76434	6.75979e-08	1.20034e-05
Mup3	-4.76218	2.18204e-12	1.80819e-09
Serpina3k	-4.69945	1.61457e-13	2.4083e-10
Fgb	-4.58807	3.50047e-10	1.30533e-07
Gc	-4.41295	5.01998e-10	1.59315e-07
Serpina1d	-4.4004	1.67676e-06	0.000154222
Alb	-4.37523	3.10535e-13	3.85996e-10
Hsd17b13	-4.35277	0.00389508	0.041205
Serpina1b	-4.30382	6.81785e-13	6.77967e-10
Ambp	-4.20092	2.10703e-11	1.16402e-08
Mug1	-4.05002	9.9386e-06	0.000615121
Ttr	-3.953	1.24078e-07	1.86944e-05
Apoa5	-3.92297	0.00139989	0.0217491
Hamp	-3.89483	0.00126003	0.0204067
Hpx	-3.67429	4.42315e-08	8.68102e-06
Hc	-3.58446	4.94471e-05	0.00204876
Serpinc1	-3.51279	9.55711e-05	0.00336212
Pzp	-3.19192	3.88176e-06	0.000296925
Apoc3	-3.14265	2.39564e-05	0.0011991
Fgg	-3.022	0.000287662	0.00738515
Apof	-3.00707	0.000574313	0.0121102
Cfhr2	-2.86207	5.22932e-05	0.00214287
A530064D06Rik	-2.63942	0.00475668	0.0463634
Igfals	-2.55901	9.72028e-08	1.51552e-05
F10	-2.51825	3.16572e-06	0.000249841
Serpina3m	-2.49108	0.000135833	0.00423226
Apoh	-2.47381	0.000161176	0.00481784
Orm2	-2.47138	0.00402015	0.041904
Wfdc21	-2.44523	2.60129e-09	7.32091e-07
Orm1	-2.41732	4.63008e-08	8.74206e-06
Nid2	-2.07007	5.26602e-06	0.000374038
Olfm1	-1.91469	4.72292e-12	3.20214e-09
Serpina3b	-1.90533	0.00335643	0.0376804
Batf2	-1.81308	0.00215123	0.0288559
Lyz1	-1.79905	0.00160985	0.023796
Angptl3	-1.70543	0.00357675	0.0391997
Nog	-1.68962	2.71128e-06	0.000223433
Col5a3	-1.64746	0.00028676	0.00737468
Metrn	-1.56335	0.000256515	0.00685695
Lgals3bp	-1.5414	0.000108927	0.00364293
Serpina3n	-1.52896	0.00143038	0.0220678
Masp1	-1.50094	3.03724e-05	0.0014382
Col6a2	-1.49734	7.89612e-05	0.00288157
Serpina3c	-1.49694	0.0004566	0.0103663
Colgalt2	-1.46337	0.00473395	0.0462607
Cela1	-1.44288	0.000153452	0.00462724
Angptl1	-1.43087	0.00418231	0.043023
Igf1	-1.41073	6.47786e-05	0.0024839
Hp	-1.40454	0.00462882	0.0456744
Orm3	-1.39994	0.000494815	0.0109343
Col3a1	-1.37205	0.0019676	0.0273011
Lbp	-1.3433	2.92078e-05	0.0013919
Matn2	-1.3268	7.45356e-18	3.70591e-14
Dpt	-1.31693	0.000630134	0.0127879
Lgals9	-1.26536	0.000529064	0.0114869
Ppic	-1.24633	9.86605e-06	0.000615121
Fcrls	-1.24498	0.00295899	0.0346168
Angpt2	-1.21733	0.00505513	0.047854
Angptl2	-1.20258	0.00210197	0.028451
Col4a1	-1.19	0.00320151	0.0365649
Serpinf1	-1.16779	0.00477854	0.0464646
Igfbp5	-1.14275	0.00430042	0.0437223
C1qtnf9	-1.12902	0.00209934	0.0284412
Htra1	-1.0971	0.000841172	0.015395
Gdf10	-1.06573	0.00434676	0.043927
C2	-1.04247	0.00462229	0.0456744
Col20a1	1.17494	0.000271939	0.00710375
Gdf15	1.42124	0.00380421	0.0406472
Pcsk5	1.54018	0.00204466	0.0280572
Tbx3	1.58218	0.00203243	0.0279588
Inha	2.00259	0.002987	0.0348197
Lamc2	2.69586	0.00403952	0.0420177
Clu	3.02269	0.000845058	0.0154436
Pappa	3.13503	0.00102479	0.0175901
Lipg	3.29032	0.00165486	0.0242634
Spint1	3.5458	0.000839998	0.015395
Col22a1	3.58584	3.82634e-05	0.0016801
Lad1	3.60444	0.00240007	0.0308882
Frem1	3.74508	0.00496691	0.0473395
Ptgds	3.80521	0.000956389	0.0168424
Hgfac	3.84629	0.00409718	0.042407
Col7a1	3.86799	8.26953e-05	0.00297943
Pla2g5	3.9002	0.000815674	0.0151207
Emid1	3.9088	0.00112884	0.0188132
Dkkl1	3.96437	8.09603e-05	0.00292398
Spink2	3.96897	8.67174e-07	9.45011e-05
Lcn2	4.32592	0.005218	0.0486448
Wnt7b	4.99791	0.000235959	0.0064698
Eddm3b	5.8988	0.00010527	0.00355222
Wfdc15b	6.71615	0.00359323	0.0392649
Eppin	7.18722	0.000320506	0.00795452
Npy	7.864	0.00384437	0.0408714
Bglap3	9.02256	0.000943165	0.0166488
Spag11b	10.938	0.000177595	0.00526643
Crisp1	11.7413	4.39488e-06	0.000325021
Rnase10	12.7141	1.72688e-05	0.000939948

## Sheet: Muscle
Gene	log2FoldChange	pval	padj
Angptl2	-1.18321	7.11431e-09	9.86577e-06
Frzb	-1.36244	1.90175e-07	0.000126588
Pltp	-1.21015	2.14338e-06	0.000914564
Col3a1	-1.44603	1.15262e-05	0.003619
C1qa	-1.07664	2.54844e-05	0.00662634
C1qtnf3	-2.35154	0.000114093	0.019178
Adamts4	-2.84695	0.000388944	0.0449473
